# Supplementary material for: Enhancer adoption by an LTR retrotransposon generates viral-like particles, causing developmental limb phenotypes
Source: Nat Genet. 2025 Jul 9;57(7):1766–76. doi: 10.1038/s41588-025-02248-5 (PMC12283350; doi:10.1038/s41588-025-02248-5)
Supplement: Supplementary file 4 — Supplementary Tables 1–7. [file 41588_2025_2248_MOESM4_ESM.xlsx]

## Sheet: Supplementary Table 1
Supplementary Table 1 | List of single-cell RNA-seq marker genes
Gene_ENS_name	Gene name	p_val	avg_logFC	p_val_adj	cluster
ENSMUSG00000026586	Prrx1	0	1.38485	0	Mesenchyme
ENSMUSG00000047786	Lix1	0	1.2524	0	Mesenchyme
ENSMUSG00000032291	Crabp1	0	1.19113	0	Mesenchyme
ENSMUSG00000043342	Hoxd9	0	1.11361	0	Mesenchyme
ENSMUSG00000039476	Prrx2	0	1.10803	0	Mesenchyme
ENSMUSG00000019230	Lhx9	0	1.03508	0	Mesenchyme
ENSMUSG00000035799	Twist1	0	0.887748	0	Mesenchyme
ENSMUSG00000027833	Shox2	0	0.845525	0	Mesenchyme
ENSMUSG00000004885	Crabp2	0	0.83562	0	Mesenchyme
ENSMUSG00000029838	Ptn	0	0.78644	0	Mesenchyme
ENSMUSG00000040856	Dlk1	0	0.775351	0	Mesenchyme
ENSMUSG00000038668	Lpar1	0	0.765886	0	Mesenchyme
ENSMUSG00000027684	Mecom	0	0.748254	0	Mesenchyme
ENSMUSG00000038227	Hoxa9	0	0.739472	0	Mesenchyme
ENSMUSG00000055653	Gpc3	0	0.71904	0	Mesenchyme
ENSMUSG00000067276	Capn6	0	0.712446	0	Mesenchyme
ENSMUSG00000026043	Col3a1	0	0.705002	0	Mesenchyme
ENSMUSG00000021268	Meg3	0	0.699598	0	Mesenchyme
ENSMUSG00000000247	Lhx2	0	0.682691	0	Mesenchyme
ENSMUSG00000042607	Asb4	0	0.679083	0	Mesenchyme
ENSMUSG00000042436	Mfap4	0	0.677629	0	Mesenchyme
ENSMUSG00000043496	Tril	0	0.673285	0	Mesenchyme
ENSMUSG00000018263	Tbx5	0	0.64486	0	Mesenchyme
ENSMUSG00000032394	Igdcc3	0	0.635036	0	Mesenchyme
ENSMUSG00000047907	Tshz2	0	0.610268	0	Mesenchyme
ENSMUSG00000057777	Mab21l2	0	0.600022	0	Mesenchyme
ENSMUSG00000042499	Hoxd11	0	0.596453	0	Mesenchyme
ENSMUSG00000033022	Cdo1	0	0.572451	0	Mesenchyme
ENSMUSG00000024247	Pkdcc	0	0.565708	0	Mesenchyme
ENSMUSG00000061887	Ssbp3	0	0.56113	0	Mesenchyme
ENSMUSG00000050368	Hoxd10	0	0.555965	0	Mesenchyme
ENSMUSG00000025255	Zfhx4	0	0.531292	0	Mesenchyme
ENSMUSG00000031734	Irx3	0	0.527523	0	Mesenchyme
ENSMUSG00000057098	Ebf1	0	0.51787	0	Mesenchyme
ENSMUSG00000027596	a	0	0.516752	0	Mesenchyme
ENSMUSG00000060572	Mfap2	0	0.508803	0	Mesenchyme
ENSMUSG00000038193	Hand2	0	0.494312	0	Mesenchyme
ENSMUSG00000029231	Pdgfra	0	0.485019	0	Mesenchyme
ENSMUSG00000032024	Clmp	0	0.467825	0	Mesenchyme
ENSMUSG00000071553	Cpa2	0	0.467562	0	Mesenchyme
ENSMUSG00000000567	Sox9	0	0.464669	0	Mesenchyme
ENSMUSG00000096984	NA	0	0.46466	0	Mesenchyme
ENSMUSG00000002265	Peg3	0	0.456	0	Mesenchyme
ENSMUSG00000048332	Lhfp	0	0.454983	0	Mesenchyme
ENSMUSG00000048450	Msx1	1.45204e-252	0.449563	2.49214e-248	Mesenchyme
ENSMUSG00000000938	Hoxa10	0	0.447123	0	Mesenchyme
ENSMUSG00000038236	Hoxa7	0	0.445459	0	Mesenchyme
ENSMUSG00000062980	Cped1	0	0.44214	0	Mesenchyme
ENSMUSG00000058571	Gpc6	0	0.435319	0	Mesenchyme
ENSMUSG00000052951	C130021I20Rik	0	0.432914	0	Mesenchyme
ENSMUSG00000032419	Tbx18	0	0.428114	0	Mesenchyme
ENSMUSG00000052957	Gas1	0	0.425437	0	Mesenchyme
ENSMUSG00000040699	Limd2	0	0.42222	0	Mesenchyme
ENSMUSG00000030246	Ldhb	0	0.418027	0	Mesenchyme
ENSMUSG00000046982	Tshz1	0	0.415029	0	Mesenchyme
ENSMUSG00000052534	Pbx1	0	0.413729	0	Mesenchyme
ENSMUSG00000018451	6330403K07Rik	0	0.408269	0	Mesenchyme
ENSMUSG00000054675	Tmem119	0	0.406141	0	Mesenchyme
ENSMUSG00000031548	Sfrp1	0	0.402454	0	Mesenchyme
ENSMUSG00000007805	Twist2	0	0.400701	0	Mesenchyme
ENSMUSG00000015937	H2afy	0	0.393267	0	Mesenchyme
ENSMUSG00000020388	Pdlim4	0	0.391054	0	Mesenchyme
ENSMUSG00000027210	Meis2	5.42278e-285	0.389329	9.30712e-281	Mesenchyme
ENSMUSG00000078190	Dnm3os	0	0.38892	0	Mesenchyme
ENSMUSG00000033737	Fndc3c1	0	0.380356	0	Mesenchyme
ENSMUSG00000044927	H1fx	0	0.376833	0	Mesenchyme
ENSMUSG00000031673	Cdh11	0	0.375892	0	Mesenchyme
ENSMUSG00000036111	Lmo1	0	0.371418	0	Mesenchyme
ENSMUSG00000021318	Gli3	0	0.370396	0	Mesenchyme
ENSMUSG00000069171	Nr2f1	0	0.368473	0	Mesenchyme
ENSMUSG00000031565	Fgfr1	0	0.365953	0	Mesenchyme
ENSMUSG00000038765	Lmx1b	0	0.364853	0	Mesenchyme
ENSMUSG00000029661	Col1a2	0	0.359949	0	Mesenchyme
ENSMUSG00000063632	Sox11	0	0.359076	0	Mesenchyme
ENSMUSG00000028883	Sema3a	0	0.356972	0	Mesenchyme
ENSMUSG00000052516	Robo2	0	0.356716	0	Mesenchyme
ENSMUSG00000020592	Sdc1	0	0.350991	0	Mesenchyme
ENSMUSG00000026235	Epha4	0	0.350298	0	Mesenchyme
ENSMUSG00000032228	Tcf12	0	0.349937	0	Mesenchyme
ENSMUSG00000026674	Ddr2	0	0.3457	0	Mesenchyme
ENSMUSG00000026064	Ptp4a1	0	0.342894	0	Mesenchyme
ENSMUSG00000067786	Nnat	9.00503e-290	0.337572	1.54553e-285	Mesenchyme
ENSMUSG00000070858	Gm1673	0	0.336605	0	Mesenchyme
ENSMUSG00000026147	Col9a1	0	0.335002	0	Mesenchyme
ENSMUSG00000015143	Actn1	0	0.334509	0	Mesenchyme
ENSMUSG00000020608	Smc6	1.86205e-285	0.327804	3.19584e-281	Mesenchyme
ENSMUSG00000024620	Pdgfrb	0	0.324837	0	Mesenchyme
ENSMUSG00000034324	Tmem132c	0	0.323522	0	Mesenchyme
ENSMUSG00000000861	Bcl11a	0	0.321892	0	Mesenchyme
ENSMUSG00000022895	Ets2	0	0.312304	0	Mesenchyme
ENSMUSG00000042106	Inka1	0	0.312047	0	Mesenchyme
ENSMUSG00000019880	Rspo3	0	0.310617	0	Mesenchyme
ENSMUSG00000004415	Col26a1	0	0.310118	0	Mesenchyme
ENSMUSG00000027868	Tbx15	0	0.308971	0	Mesenchyme
ENSMUSG00000027239	Mdk	0	0.306895	0	Mesenchyme
ENSMUSG00000023411	Nfatc4	0	0.305521	0	Mesenchyme
ENSMUSG00000006369	Fbln1	0	0.305219	0	Mesenchyme
ENSMUSG00000052396	Mogat2	0	0.303571	0	Mesenchyme
ENSMUSG00000038679	Trps1	0	0.30324	0	Mesenchyme
ENSMUSG00000020027	Socs2	1.63345e-280	0.301002	2.80349e-276	Mesenchyme
ENSMUSG00000000753	Serpinf1	0	0.30072	0	Mesenchyme
ENSMUSG00000024598	Fbn2	0	0.300232	0	Mesenchyme
ENSMUSG00000027102	Hoxd8	0	0.299585	0	Mesenchyme
ENSMUSG00000016386	Mpped2	0	0.298176	0	Mesenchyme
ENSMUSG00000031661	Nkd1	0	0.297742	0	Mesenchyme
ENSMUSG00000050212	Eva1b	0	0.297019	0	Mesenchyme
ENSMUSG00000003070	Efna2	0	0.295953	0	Mesenchyme
ENSMUSG00000022231	Sema5a	0	0.294727	0	Mesenchyme
ENSMUSG00000037892	Pcdh18	0	0.294089	0	Mesenchyme
ENSMUSG00000002274	Metrn	0	0.293416	0	Mesenchyme
ENSMUSG00000028266	Lmo4	0	0.293285	0	Mesenchyme
ENSMUSG00000025351	Cd63	0	0.291966	0	Mesenchyme
ENSMUSG00000027996	Sfrp2	0	0.286178	0	Mesenchyme
ENSMUSG00000025665	Rps6ka6	0	0.285319	0	Mesenchyme
ENSMUSG00000040204	Pclaf	1.77377e-225	0.28527	3.04432e-221	Mesenchyme
ENSMUSG00000034161	Scx	0	0.283067	0	Mesenchyme
ENSMUSG00000050288	Fzd2	0	0.280699	0	Mesenchyme
ENSMUSG00000042035	Igsf3	0	0.279967	0	Mesenchyme
ENSMUSG00000027004	Frzb	0	0.277818	0	Mesenchyme
ENSMUSG00000032624	Eml4	0	0.275113	0	Mesenchyme
ENSMUSG00000014603	Alx3	0	0.27511	0	Mesenchyme
ENSMUSG00000025104	Hdgfl3	0	0.274493	0	Mesenchyme
ENSMUSG00000004562	Arhgef40	0	0.27305	0	Mesenchyme
ENSMUSG00000029718	Pcolce	0	0.269825	0	Mesenchyme
ENSMUSG00000038253	Hoxa5	0	0.26829	0	Mesenchyme
ENSMUSG00000020086	H2afy2	1.35783e-291	0.266136	2.33044e-287	Mesenchyme
ENSMUSG00000027985	Lef1	3.38001e-197	0.264145	5.80112e-193	Mesenchyme
ENSMUSG00000001288	Rarg	0	0.262961	0	Mesenchyme
ENSMUSG00000073889	Il11ra1	0	0.262304	0	Mesenchyme
ENSMUSG00000037138	Aff3	0	0.260676	0	Mesenchyme
ENSMUSG00000024985	Tcf7l2	1.35875e-259	0.259191	2.33203e-255	Mesenchyme
ENSMUSG00000006586	Runx1t1	0	0.258033	0	Mesenchyme
ENSMUSG00000067586	S1pr3	0	0.25504	0	Mesenchyme
ENSMUSG00000041703	Zic5	0	0.254037	0	Mesenchyme
ENSMUSG00000021614	Vcan	7.51842e-201	0.251724	1.29039e-196	Mesenchyme
ENSMUSG00000030796	Tead2	1.08459e-282	0.251325	1.86149e-278	Mesenchyme
ENSMUSG00000027878	Notch2	0	0.250766	0	Mesenchyme
ENSMUSG00000042745	Id1	3.33219e-153	0.249428	5.71903e-149	Mesenchyme
ENSMUSG00000042750	Bex2	1.44052e-226	0.249407	2.47237e-222	Mesenchyme
ENSMUSG00000031737	Irx5	0	0.248227	0	Mesenchyme
ENSMUSG00000029475	Kdm2b	8.09663e-259	0.248222	1.38962e-254	Mesenchyme
ENSMUSG00000098557	Kctd12	0	0.247642	0	Mesenchyme
ENSMUSG00000036528	Ppfibp2	0	0.247479	0	Mesenchyme
ENSMUSG00000034610	Tut4	4.66847e-283	0.246545	8.0125e-279	Mesenchyme
ENSMUSG00000033149	Phldb2	0	0.246013	0	Mesenchyme
ENSMUSG00000028184	Adgrl2	1.35641e-256	0.24519	2.328e-252	Mesenchyme
ENSMUSG00000020422	Tns3	0	0.244977	0	Mesenchyme
ENSMUSG00000031217	Efnb1	0	0.24201	0	Mesenchyme
ENSMUSG00000021732	Fgf10	0	0.24167	0	Mesenchyme
ENSMUSG00000003934	Efnb3	0	0.24023	0	Mesenchyme
ENSMUSG00000022010	Tsc22d1	2.05577e-257	0.239423	3.52832e-253	Mesenchyme
ENSMUSG00000101174	Hoxd4	1.05829e-300	0.23763	1.81634e-296	Mesenchyme
ENSMUSG00000028693	Nasp	4.87099e-201	0.236739	8.36008e-197	Mesenchyme
ENSMUSG00000002059	Rab34	0	0.236366	0	Mesenchyme
ENSMUSG00000032492	Pth1r	0	0.234439	0	Mesenchyme
ENSMUSG00000032064	Dixdc1	0	0.234179	0	Mesenchyme
ENSMUSG00000040717	Il17rd	0	0.233882	0	Mesenchyme
ENSMUSG00000051527	Usp29	0	0.233794	0	Mesenchyme
ENSMUSG00000032348	Gsta4	1.00537e-298	0.233571	1.72551e-294	Mesenchyme
ENSMUSG00000001506	Col1a1	0	0.2328	0	Mesenchyme
ENSMUSG00000026494	Kif26b	0	0.232789	0	Mesenchyme
ENSMUSG00000034520	Gjc1	4.94063e-308	0.23134	8.47961e-304	Mesenchyme
ENSMUSG00000026657	Frmd4a	0	0.229643	0	Mesenchyme
ENSMUSG00000031616	Ednra	0	0.229614	0	Mesenchyme
ENSMUSG00000039081	Zfp503	1.46e-214	0.228859	2.50579e-210	Mesenchyme
ENSMUSG00000031891	Hsd11b2	0	0.228103	0	Mesenchyme
ENSMUSG00000006373	Pgrmc1	2.59033e-218	0.225451	4.44578e-214	Mesenchyme
ENSMUSG00000056758	Hmga2	2.08021e-173	0.224257	3.57027e-169	Mesenchyme
ENSMUSG00000028289	Epha7	0	0.223921	0	Mesenchyme
ENSMUSG00000041598	Cdc42ep4	0	0.223918	0	Mesenchyme
ENSMUSG00000028134	Ptbp2	4.5585e-292	0.22343	7.82375e-288	Mesenchyme
ENSMUSG00000055322	Tns1	0	0.22295	0	Mesenchyme
ENSMUSG00000040430	Pitpnc1	0	0.217417	0	Mesenchyme
ENSMUSG00000098178	Gm42418	4.01739e-33	0.214959	6.89505e-29	Mesenchyme
ENSMUSG00000087131	Gm16152	0	0.214083	0	Mesenchyme
ENSMUSG00000020649	Rrm2	2.76945e-128	0.213849	4.7532e-124	Mesenchyme
ENSMUSG00000051159	Cited1	0	0.213833	0	Mesenchyme
ENSMUSG00000031134	Rbmx	4.39279e-224	0.211856	7.53935e-220	Mesenchyme
ENSMUSG00000016763	Scube1	0	0.20992	0	Mesenchyme
ENSMUSG00000003038	Hmgn2	6.48618e-117	0.209119	1.11322e-112	Mesenchyme
ENSMUSG00000029673	Auts2	1.39332e-193	0.209011	2.39135e-189	Mesenchyme
ENSMUSG00000049907	Rasl11b	1.05179e-270	0.208466	1.80519e-266	Mesenchyme
ENSMUSG00000003992	Ssbp2	2.25506e-225	0.207865	3.87037e-221	Mesenchyme
ENSMUSG00000053475	Tnfaip6	0	0.207203	0	Mesenchyme
ENSMUSG00000042821	Snai1	2.81131e-228	0.20687	4.82505e-224	Mesenchyme
ENSMUSG00000030268	Bcat1	1.42203e-244	0.204621	2.44063e-240	Mesenchyme
ENSMUSG00000024968	Rcor2	6.84795e-237	0.203897	1.17531e-232	Mesenchyme
ENSMUSG00000020900	Myh10	8.63862e-188	0.202715	1.48265e-183	Mesenchyme
ENSMUSG00000039239	Tgfb2	5.28501e-208	0.201483	9.07066e-204	Mesenchyme
ENSMUSG00000020935	Dcakd	3.65907e-188	0.200903	6.28006e-184	Mesenchyme
ENSMUSG00000019960	Dusp6	2.66442e-147	0.200486	4.57294e-143	Mesenchyme
ENSMUSG00000038526	Car14	1.17473e-221	0.199178	2.01619e-217	Mesenchyme
ENSMUSG00000078794	Dact3	0	0.198058	0	Mesenchyme
ENSMUSG00000053477	Tcf4	2.69703e-137	0.195766	4.62891e-133	Mesenchyme
ENSMUSG00000027160	Ccdc34	7.77137e-164	0.195571	1.3338e-159	Mesenchyme
ENSMUSG00000041540	Sox5	0	0.193946	0	Mesenchyme
ENSMUSG00000021643	Serf1	2.29174e-182	0.193265	3.93331e-178	Mesenchyme
ENSMUSG00000031740	Mmp2	3.31494e-231	0.192717	5.68944e-227	Mesenchyme
ENSMUSG00000074682	Zcchc3	4.44725e-203	0.191403	7.63282e-199	Mesenchyme
ENSMUSG00000032014	Oaf	2.54979e-238	0.19116	4.3762e-234	Mesenchyme
ENSMUSG00000050379	Sept6	4.12934e-237	0.19098	7.08718e-233	Mesenchyme
ENSMUSG00000005514	Por	9.6998e-228	0.186621	1.66478e-223	Mesenchyme
ENSMUSG00000049916	2610318N02Rik	4.62312e-186	0.185873	7.93467e-182	Mesenchyme
ENSMUSG00000075324	Fign	1.5611e-189	0.185254	2.67932e-185	Mesenchyme
ENSMUSG00000071708	Sms	4.76218e-114	0.18521	8.17334e-110	Mesenchyme
ENSMUSG00000032959	Pebp1	5.03411e-130	0.184233	8.64005e-126	Mesenchyme
ENSMUSG00000025969	Nrp2	2.93871e-66	0.183898	5.0437e-62	Mesenchyme
ENSMUSG00000025068	Gsto1	3.29773e-161	0.18253	5.65989e-157	Mesenchyme
ENSMUSG00000026193	Fn1	1.75898e-154	0.181339	3.01894e-150	Mesenchyme
ENSMUSG00000020186	Csrp2	1.66879e-135	0.181128	2.86415e-131	Mesenchyme
ENSMUSG00000022456	Sept3	0	0.180323	0	Mesenchyme
ENSMUSG00000001864	Aif1l	3.30423e-205	0.178392	5.67106e-201	Mesenchyme
ENSMUSG00000047139	Cd24a	4.02094e-124	0.178181	6.90113e-120	Mesenchyme
ENSMUSG00000045215	Asxl3	3.72729e-296	0.178105	6.39715e-292	Mesenchyme
ENSMUSG00000020069	Hnrnph3	3.08256e-158	0.177193	5.29059e-154	Mesenchyme
ENSMUSG00000038872	Zfhx3	6.68168e-119	0.175211	1.14678e-114	Mesenchyme
ENSMUSG00000030876	Mettl9	2.76993e-137	0.173798	4.75402e-133	Mesenchyme
ENSMUSG00000091337	Eid1	2.8909e-133	0.173269	4.96165e-129	Mesenchyme
ENSMUSG00000026238	Ptma	1.13286e-120	0.172943	1.94432e-116	Mesenchyme
ENSMUSG00000012017	Scarf2	5.47179e-294	0.172877	9.39123e-290	Mesenchyme
ENSMUSG00000048078	Tenm4	1.81251e-208	0.172365	3.11081e-204	Mesenchyme
ENSMUSG00000069662	Marcks	3.7238e-120	0.172051	6.39116e-116	Mesenchyme
ENSMUSG00000022816	Fstl1	1.93903e-159	0.171548	3.32795e-155	Mesenchyme
ENSMUSG00000025151	Maged1	7.01711e-139	0.171187	1.20435e-134	Mesenchyme
ENSMUSG00000079283	2310009B15Rik	5.16017e-183	0.171025	8.8564e-179	Mesenchyme
ENSMUSG00000051579	Tceal8	1.3571e-91	0.171021	2.32919e-87	Mesenchyme
ENSMUSG00000029687	Ezh2	1.08544e-132	0.170367	1.86294e-128	Mesenchyme
ENSMUSG00000022205	Sub1	2.54084e-122	0.169742	4.36085e-118	Mesenchyme
ENSMUSG00000028556	Dock7	7.41365e-196	0.16823	1.2724e-191	Mesenchyme
ENSMUSG00000046997	Spsb4	7.03084e-180	0.167961	1.2067e-175	Mesenchyme
ENSMUSG00000037169	Mycn	3.19795e-80	0.166059	5.48865e-76	Mesenchyme
ENSMUSG00000105361	AY036118	1.386e-36	0.165478	2.37878e-32	Mesenchyme
ENSMUSG00000028532	Cachd1	1.90045e-222	0.165172	3.26175e-218	Mesenchyme
ENSMUSG00000027030	Stk39	9.32832e-178	0.163697	1.60102e-173	Mesenchyme
ENSMUSG00000025555	Farp1	5.38161e-189	0.163691	9.23646e-185	Mesenchyme
ENSMUSG00000030498	Gas2	3.34111e-224	0.163351	5.73435e-220	Mesenchyme
ENSMUSG00000066551	Hmgb1	1.58313e-112	0.163224	2.71713e-108	Mesenchyme
ENSMUSG00000034192	Lsm3	5.90768e-95	0.161772	1.01393e-90	Mesenchyme
ENSMUSG00000031383	Dusp9	1.60204e-96	0.16174	2.74959e-92	Mesenchyme
ENSMUSG00000018474	Chd3	1.17476e-124	0.161606	2.01624e-120	Mesenchyme
ENSMUSG00000007850	Hnrnph1	4.09202e-113	0.161469	7.02313e-109	Mesenchyme
ENSMUSG00000058013	Sept11	1.6339e-97	0.160966	2.80427e-93	Mesenchyme
ENSMUSG00000046432	Bex3	2.74734e-99	0.160385	4.71527e-95	Mesenchyme
ENSMUSG00000003531	Dgcr6	7.16566e-129	0.15891	1.22984e-124	Mesenchyme
ENSMUSG00000024548	Setbp1	8.57044e-239	0.158068	1.47095e-234	Mesenchyme
ENSMUSG00000028207	Asph	4.4737e-149	0.157628	7.67822e-145	Mesenchyme
ENSMUSG00000037935	Smarce1	1.07188e-123	0.156957	1.83966e-119	Mesenchyme
ENSMUSG00000034544	Rsrc1	1.53587e-137	0.15662	2.63601e-133	Mesenchyme
ENSMUSG00000096956	Snhg18	9.37795e-210	0.15618	1.60954e-205	Mesenchyme
ENSMUSG00000027966	Col11a1	2.47455e-223	0.156117	4.24708e-219	Mesenchyme
ENSMUSG00000063445	Nmral1	2.41137e-125	0.156035	4.13863e-121	Mesenchyme
ENSMUSG00000022995	Enah	1.19827e-126	0.155843	2.0566e-122	Mesenchyme
ENSMUSG00000018666	Cbx1	3.80036e-112	0.155766	6.52255e-108	Mesenchyme
ENSMUSG00000027797	Dclk1	7.63158e-216	0.15534	1.30981e-211	Mesenchyme
ENSMUSG00000029394	Cdk2ap1	2.28339e-108	0.155155	3.91898e-104	Mesenchyme
ENSMUSG00000040270	Bach2	1.22497e-178	0.154839	2.10242e-174	Mesenchyme
ENSMUSG00000022048	Dpysl2	2.3558e-108	0.154155	4.04326e-104	Mesenchyme
ENSMUSG00000040681	Hmgn1	1.38097e-96	0.153997	2.37016e-92	Mesenchyme
ENSMUSG00000029126	Nsg1	1.54931e-134	0.153895	2.65909e-130	Mesenchyme
ENSMUSG00000037236	Matr3	4.43179e-113	0.153689	7.60629e-109	Mesenchyme
ENSMUSG00000028195	Ccn1	9.02183e-120	0.153537	1.54842e-115	Mesenchyme
ENSMUSG00000029836	Cbx3	1.37303e-79	0.153279	2.35653e-75	Mesenchyme
ENSMUSG00000018379	Srsf1	9.17726e-94	0.152384	1.57509e-89	Mesenchyme
ENSMUSG00000070526	Peg12	5.26405e-149	0.152139	9.0347e-145	Mesenchyme
ENSMUSG00000040945	Rcc2	2.63608e-105	0.152117	4.5243e-101	Mesenchyme
ENSMUSG00000038143	Stox2	7.39555e-146	0.151611	1.2693e-141	Mesenchyme
ENSMUSG00000070544	Top1	2.56153e-93	0.151237	4.39636e-89	Mesenchyme
ENSMUSG00000020167	Tcf3	1.58634e-105	0.150959	2.72264e-101	Mesenchyme
ENSMUSG00000041889	Shisa4	1.89486e-182	0.149965	3.25215e-178	Mesenchyme
ENSMUSG00000043419	Rnf227	5.98873e-218	0.149956	1.02785e-213	Mesenchyme
ENSMUSG00000071172	Srsf3	8.23338e-86	0.148716	1.41309e-81	Mesenchyme
ENSMUSG00000069769	Msi2	9.74949e-117	0.148143	1.67331e-112	Mesenchyme
ENSMUSG00000066037	Hnrnpr	5.23115e-110	0.148098	8.97823e-106	Mesenchyme
ENSMUSG00000049036	Tmem121	6.50835e-230	0.147902	1.11703e-225	Mesenchyme
ENSMUSG00000066842	Hmcn1	7.67347e-142	0.146828	1.317e-137	Mesenchyme
ENSMUSG00000026585	Kifap3	2.85596e-129	0.146415	4.90168e-125	Mesenchyme
ENSMUSG00000028484	Psip1	9.51909e-79	0.146337	1.63376e-74	Mesenchyme
ENSMUSG00000001761	Smo	2.14925e-127	0.146157	3.68876e-123	Mesenchyme
ENSMUSG00000030970	Ctbp2	2.5101e-114	0.145895	4.30808e-110	Mesenchyme
ENSMUSG00000062661	Ncs1	5.58917e-156	0.145721	9.5927e-152	Mesenchyme
ENSMUSG00000033581	Igf2bp2	3.06097e-106	0.14566	5.25355e-102	Mesenchyme
ENSMUSG00000027547	Sall4	3.62361e-123	0.145578	6.2192e-119	Mesenchyme
ENSMUSG00000028576	Ift74	5.84141e-143	0.145416	1.00256e-138	Mesenchyme
ENSMUSG00000007836	Hnrnpa0	1.41945e-77	0.144716	2.4362e-73	Mesenchyme
ENSMUSG00000037070	Rbmxl1	2.67654e-85	0.144574	4.59374e-81	Mesenchyme
ENSMUSG00000048285	Frmd6	2.52251e-180	0.143984	4.32938e-176	Mesenchyme
ENSMUSG00000028790	Khdrbs1	3.79859e-101	0.143946	6.51952e-97	Mesenchyme
ENSMUSG00000017466	Timp2	1.10387e-160	0.143658	1.89457e-156	Mesenchyme
ENSMUSG00000025352	Gdf11	2.56735e-183	0.143554	4.40634e-179	Mesenchyme
ENSMUSG00000029328	Hnrnpdl	3.19524e-82	0.143507	5.48399e-78	Mesenchyme
ENSMUSG00000029086	Prom1	5.20625e-172	0.143419	8.93548e-168	Mesenchyme
ENSMUSG00000049090	Zadh2	9.82895e-225	0.142933	1.68694e-220	Mesenchyme
ENSMUSG00000020914	Top2a	1.65952e-46	0.142649	2.84823e-42	Mesenchyme
ENSMUSG00000021567	Nkd2	1.46289e-142	0.142594	2.51076e-138	Mesenchyme
ENSMUSG00000019831	Wasf1	8.95921e-148	0.142042	1.53767e-143	Mesenchyme
ENSMUSG00000032376	Usp3	1.48687e-118	0.141809	2.55192e-114	Mesenchyme
ENSMUSG00000021589	Rhobtb3	6.59161e-114	0.141139	1.13132e-109	Mesenchyme
ENSMUSG00000007888	Crlf1	4.64741e-99	0.140804	7.97635e-95	Mesenchyme
ENSMUSG00000037474	Dtl	1.89825e-92	0.14062	3.25797e-88	Mesenchyme
ENSMUSG00000060591	Ifitm2	5.00418e-83	0.140486	8.58868e-79	Mesenchyme
ENSMUSG00000046434	Hnrnpa1	1.9343e-80	0.139958	3.31984e-76	Mesenchyme
ENSMUSG00000075394	Hoxc4	1.34998e-103	0.139634	2.31698e-99	Mesenchyme
ENSMUSG00000070003	Ssbp4	2.64116e-113	0.139619	4.53303e-109	Mesenchyme
ENSMUSG00000027799	Nbea	6.57169e-187	0.139325	1.1279e-182	Mesenchyme
ENSMUSG00000021767	Kat6b	2.97143e-178	0.13923	5.09986e-174	Mesenchyme
ENSMUSG00000071076	Jund	6.92268e-84	0.139101	1.18814e-79	Mesenchyme
ENSMUSG00000006941	Eif1b	3.92789e-93	0.13842	6.74144e-89	Mesenchyme
ENSMUSG00000055065	Ddx17	8.60996e-95	0.138345	1.47773e-90	Mesenchyme
ENSMUSG00000034403	Pja1	1.20282e-115	0.137999	2.0644e-111	Mesenchyme
ENSMUSG00000064080	Fbln2	1.06286e-215	0.137924	1.82419e-211	Mesenchyme
ENSMUSG00000024873	Cnih2	2.55561e-199	0.137531	4.38619e-195	Mesenchyme
ENSMUSG00000038119	Cdon	8.0287e-211	0.137341	1.37797e-206	Mesenchyme
ENSMUSG00000000142	Axin2	2.8075e-118	0.137188	4.81852e-114	Mesenchyme
ENSMUSG00000028820	Sfpq	1.27161e-75	0.1363	2.18247e-71	Mesenchyme
ENSMUSG00000041220	Elovl6	5.93616e-96	0.134809	1.01882e-91	Mesenchyme
ENSMUSG00000031990	Jam3	3.80621e-137	0.134752	6.5326e-133	Mesenchyme
ENSMUSG00000029641	Rasl11a	4.18944e-159	0.134406	7.19034e-155	Mesenchyme
ENSMUSG00000029657	Hsph1	3.75027e-87	0.134397	6.4366e-83	Mesenchyme
ENSMUSG00000016262	Sertad4	2.30814e-168	0.13435	3.96146e-164	Mesenchyme
ENSMUSG00000005566	Trim28	5.00687e-75	0.133675	8.5933e-71	Mesenchyme
ENSMUSG00000063870	Chd4	4.39334e-76	0.133581	7.54029e-72	Mesenchyme
ENSMUSG00000086503	Xist	1.21559e-248	0.132395	2.08632e-244	Mesenchyme
ENSMUSG00000013236	Ptprs	5.85093e-124	0.131812	1.0042e-119	Mesenchyme
ENSMUSG00000035469	Rcbtb1	2.25101e-106	0.131704	3.8634e-102	Mesenchyme
ENSMUSG00000002068	Ccne1	3.21016e-61	0.131654	5.50961e-57	Mesenchyme
ENSMUSG00000035133	Arhgap5	9.08577e-100	0.131472	1.55939e-95	Mesenchyme
ENSMUSG00000025001	Hells	2.22463e-62	0.129837	3.81813e-58	Mesenchyme
ENSMUSG00000022462	Slc38a2	6.2647e-97	0.129695	1.07521e-92	Mesenchyme
ENSMUSG00000021707	Dhfr	9.97389e-87	0.12969	1.71182e-82	Mesenchyme
ENSMUSG00000028676	Srsf10	8.00738e-80	0.12956	1.37431e-75	Mesenchyme
ENSMUSG00000028218	Fam92a	2.2719e-95	0.128868	3.89927e-91	Mesenchyme
ENSMUSG00000025626	Phf6	2.09335e-110	0.128619	3.59282e-106	Mesenchyme
ENSMUSG00000024270	Slc39a6	4.80879e-114	0.128508	8.25332e-110	Mesenchyme
ENSMUSG00000026393	Nek7	1.34621e-126	0.128191	2.3105e-122	Mesenchyme
ENSMUSG00000053907	Mat2a	1.84275e-58	0.127869	3.16272e-54	Mesenchyme
ENSMUSG00000030499	Kctd15	1.45e-127	0.127333	2.48864e-123	Mesenchyme
ENSMUSG00000059921	Unc5c	1.97255e-117	0.127171	3.38548e-113	Mesenchyme
ENSMUSG00000057706	Mex3b	7.30023e-123	0.126851	1.25294e-118	Mesenchyme
ENSMUSG00000025491	Ifitm1	1.2341e-126	0.126029	2.11808e-122	Mesenchyme
ENSMUSG00000040649	Rimklb	1.24473e-169	0.125631	2.13632e-165	Mesenchyme
ENSMUSG00000002748	Baz1b	7.57519e-76	0.12555	1.30013e-71	Mesenchyme
ENSMUSG00000027552	E2f5	5.62876e-87	0.125332	9.66063e-83	Mesenchyme
ENSMUSG00000064264	Zfp428	4.56267e-72	0.125305	7.83092e-68	Mesenchyme
ENSMUSG00000026764	Kif5c	5.98384e-157	0.125281	1.02701e-152	Mesenchyme
ENSMUSG00000024097	Srsf7	3.61576e-60	0.12519	6.20572e-56	Mesenchyme
ENSMUSG00000039630	Hnrnpu	1.64974e-59	0.124776	2.83145e-55	Mesenchyme
ENSMUSG00000066149	Cdc26	3.98459e-70	0.124	6.83875e-66	Mesenchyme
ENSMUSG00000027805	Pfn2	3.00056e-96	0.123734	5.14987e-92	Mesenchyme
ENSMUSG00000068744	Psrc1	6.51964e-89	0.12341	1.11897e-84	Mesenchyme
ENSMUSG00000037013	Ss18	8.04294e-93	0.122827	1.38041e-88	Mesenchyme
ENSMUSG00000035835	Plppr3	1.73664e-164	0.121744	2.98059e-160	Mesenchyme
ENSMUSG00000032547	Ryk	8.56419e-103	0.121612	1.46987e-98	Mesenchyme
ENSMUSG00000025035	Arl3	2.08139e-79	0.121497	3.57229e-75	Mesenchyme
ENSMUSG00000028282	Casp8ap2	9.3171e-78	0.121298	1.59909e-73	Mesenchyme
ENSMUSG00000060743	H3f3a	1.46905e-71	0.121245	2.52132e-67	Mesenchyme
ENSMUSG00000025813	Homer2	3.68096e-133	0.121008	6.31763e-129	Mesenchyme
ENSMUSG00000062210	Tnfaip8	9.38371e-93	0.120966	1.61053e-88	Mesenchyme
ENSMUSG00000032251	Irak1bp1	6.14909e-132	0.120593	1.05537e-127	Mesenchyme
ENSMUSG00000032199	Polr2m	9.58926e-63	0.12008	1.6458e-58	Mesenchyme
ENSMUSG00000044155	Lsm8	3.08978e-55	0.120067	5.30299e-51	Mesenchyme
ENSMUSG00000019986	Ahi1	4.78249e-122	0.120009	8.20818e-118	Mesenchyme
ENSMUSG00000035726	Supt16	9.51025e-49	0.119964	1.63224e-44	Mesenchyme
ENSMUSG00000001016	Ilf2	2.63167e-70	0.119764	4.51673e-66	Mesenchyme
ENSMUSG00000037894	H2afz	2.59204e-52	0.119683	4.44872e-48	Mesenchyme
ENSMUSG00000034118	Tpst1	1.60259e-120	0.119655	2.75052e-116	Mesenchyme
ENSMUSG00000038256	Bcl9	3.0558e-99	0.119493	5.24466e-95	Mesenchyme
ENSMUSG00000028034	Fubp1	4.73959e-63	0.118483	8.13455e-59	Mesenchyme
ENSMUSG00000027203	Dut	5.77885e-43	0.117795	9.91824e-39	Mesenchyme
ENSMUSG00000030814	Bcl7c	6.55842e-80	0.117762	1.12562e-75	Mesenchyme
ENSMUSG00000024962	Vegfb	8.98751e-101	0.117729	1.54253e-96	Mesenchyme
ENSMUSG00000047238	Mageh1	1.32631e-116	0.117206	2.27634e-112	Mesenchyme
ENSMUSG00000087651	1500009L16Rik	7.04236e-108	0.117003	1.20868e-103	Mesenchyme
ENSMUSG00000007039	Ddah2	1.17802e-62	0.116949	2.02184e-58	Mesenchyme
ENSMUSG00000031431	Tsc22d3	4.58079e-97	0.116526	7.86201e-93	Mesenchyme
ENSMUSG00000027944	Hax1	1.50189e-68	0.115175	2.5777e-64	Mesenchyme
ENSMUSG00000036862	Dchs1	1.3797e-117	0.11479	2.36798e-113	Mesenchyme
ENSMUSG00000029191	Rfc1	1.43242e-64	0.114689	2.45845e-60	Mesenchyme
ENSMUSG00000070509	Rgma	3.18768e-137	0.11448	5.47102e-133	Mesenchyme
ENSMUSG00000027351	Spred1	7.07998e-85	0.114299	1.21514e-80	Mesenchyme
ENSMUSG00000076437	Selenoh	2.71011e-48	0.114218	4.65136e-44	Mesenchyme
ENSMUSG00000015217	Hmgb3	9.25377e-58	0.113686	1.58822e-53	Mesenchyme
ENSMUSG00000031561	Tenm3	2.62814e-111	0.113094	4.51068e-107	Mesenchyme
ENSMUSG00000073684	Faap20	2.51522e-81	0.11299	4.31688e-77	Mesenchyme
ENSMUSG00000035168	Tanc1	1.23977e-85	0.112583	2.12781e-81	Mesenchyme
ENSMUSG00000002477	Snrpd1	3.53588e-50	0.112568	6.06862e-46	Mesenchyme
ENSMUSG00000060206	Zfp462	1.04605e-70	0.112105	1.79533e-66	Mesenchyme
ENSMUSG00000037148	Arhgap10	2.32128e-97	0.112018	3.98401e-93	Mesenchyme
ENSMUSG00000032481	Smarcc1	3.56491e-59	0.111856	6.11845e-55	Mesenchyme
ENSMUSG00000034220	Gpc1	9.19797e-118	0.111802	1.57865e-113	Mesenchyme
ENSMUSG00000062937	Mtap	1.15629e-57	0.111775	1.98454e-53	Mesenchyme
ENSMUSG00000033970	Rfc3	1.60451e-55	0.111491	2.75382e-51	Mesenchyme
ENSMUSG00000022246	Rai14	4.9205e-113	0.111438	8.44506e-109	Mesenchyme
ENSMUSG00000030551	Nr2f2	1.26261e-41	0.111425	2.16702e-37	Mesenchyme
ENSMUSG00000026021	Sumo1	2.01036e-51	0.111421	3.45037e-47	Mesenchyme
ENSMUSG00000009207	Lnpk	1.36005e-93	0.111002	2.33425e-89	Mesenchyme
ENSMUSG00000053716	Dusp7	5.8758e-102	0.11097	1.00846e-97	Mesenchyme
ENSMUSG00000029376	Mthfd2l	1.2281e-84	0.110875	2.10778e-80	Mesenchyme
ENSMUSG00000032827	Ppp1r9a	2.04969e-70	0.110831	3.51789e-66	Mesenchyme
ENSMUSG00000004642	Slbp	1.97498e-47	0.110568	3.38965e-43	Mesenchyme
ENSMUSG00000042978	Sbk1	2.84095e-106	0.11053	4.87592e-102	Mesenchyme
ENSMUSG00000009828	Ick	1.76114e-102	0.110477	3.02264e-98	Mesenchyme
ENSMUSG00000040669	Phc1	7.15653e-114	0.110367	1.22827e-109	Mesenchyme
ENSMUSG00000043909	Trp53bp1	1.33036e-95	0.110358	2.2833e-91	Mesenchyme
ENSMUSG00000030615	Tmem126a	1.52492e-62	0.109997	2.61722e-58	Mesenchyme
ENSMUSG00000013921	Clip3	9.04317e-120	0.109865	1.55208e-115	Mesenchyme
ENSMUSG00000038374	Rbm8a	3.13774e-48	0.109657	5.3853e-44	Mesenchyme
ENSMUSG00000055639	Dach1	1.56095e-95	0.109455	2.67906e-91	Mesenchyme
ENSMUSG00000024177	Nme4	3.81466e-59	0.109194	6.5471e-55	Mesenchyme
ENSMUSG00000018001	Cyth3	8.50157e-116	0.109123	1.45913e-111	Mesenchyme
ENSMUSG00000041415	Dicer1	5.19693e-70	0.109116	8.91949e-66	Mesenchyme
ENSMUSG00000036315	Znrd1	3.3003e-67	0.109009	5.6643e-63	Mesenchyme
ENSMUSG00000013155	Enkd1	4.44524e-113	0.108946	7.62936e-109	Mesenchyme
ENSMUSG00000023150	Ivns1abp	1.07789e-53	0.108925	1.84998e-49	Mesenchyme
ENSMUSG00000052707	Tnrc6a	7.03523e-64	0.108783	1.20746e-59	Mesenchyme
ENSMUSG00000042606	Hirip3	3.01654e-72	0.108754	5.1773e-68	Mesenchyme
ENSMUSG00000039410	Prdm16	1.23426e-107	0.108482	2.11835e-103	Mesenchyme
ENSMUSG00000019528	Gyg	2.46876e-63	0.108409	4.23713e-59	Mesenchyme
ENSMUSG00000068220	Lgals1	8.69219e-40	0.10807	1.49184e-35	Mesenchyme
ENSMUSG00000031458	Coprs	3.30602e-89	0.108028	5.67411e-85	Mesenchyme
ENSMUSG00000063450	Syne2	4.16614e-78	0.107847	7.15034e-74	Mesenchyme
ENSMUSG00000022185	Acin1	3.4345e-53	0.107728	5.89464e-49	Mesenchyme
ENSMUSG00000042489	Clspn	2.07192e-60	0.107668	3.55604e-56	Mesenchyme
ENSMUSG00000047613	A430005L14Rik	2.467e-61	0.107659	4.23412e-57	Mesenchyme
ENSMUSG00000041126	H2afv	1.18008e-58	0.107573	2.02538e-54	Mesenchyme
ENSMUSG00000001661	Hoxc6	1.70366e-70	0.107508	2.92399e-66	Mesenchyme
ENSMUSG00000058799	Nap1l1	1.44751e-43	0.107409	2.48436e-39	Mesenchyme
ENSMUSG00000005732	Ranbp1	1.56522e-38	0.107334	2.68639e-34	Mesenchyme
ENSMUSG00000029814	Igf2bp3	2.56688e-58	0.10719	4.40553e-54	Mesenchyme
ENSMUSG00000032740	Ccdc88a	1.03038e-64	0.107157	1.76845e-60	Mesenchyme
ENSMUSG00000039477	Tnrc18	1.60977e-103	0.107124	2.76285e-99	Mesenchyme
ENSMUSG00000049401	Ogfr	7.71135e-69	0.106981	1.3235e-64	Mesenchyme
ENSMUSG00000054717	Hmgb2	3.6477e-33	0.106889	6.26055e-29	Mesenchyme
ENSMUSG00000019467	Arhgef25	1.61065e-124	0.106781	2.76435e-120	Mesenchyme
ENSMUSG00000039967	Zfp292	1.81929e-65	0.106753	3.12244e-61	Mesenchyme
ENSMUSG00000031311	Nono	6.38552e-56	0.106607	1.09595e-51	Mesenchyme
ENSMUSG00000004980	Hnrnpa2b1	8.21548e-43	0.106148	1.41002e-38	Mesenchyme
ENSMUSG00000032253	Phip	1.29599e-61	0.105918	2.22431e-57	Mesenchyme
ENSMUSG00000074748	Atxn7l3b	7.03967e-63	0.105892	1.20822e-58	Mesenchyme
ENSMUSG00000057497	Fam136a	1.73061e-42	0.105693	2.97025e-38	Mesenchyme
ENSMUSG00000033760	Rbm4b	1.27845e-71	0.105609	2.19421e-67	Mesenchyme
ENSMUSG00000036114	Rpp25l	5.80959e-56	0.104701	9.97099e-52	Mesenchyme
ENSMUSG00000054256	Msi1	1.67702e-76	0.104654	2.87827e-72	Mesenchyme
ENSMUSG00000045969	Ing1	3.63313e-62	0.104349	6.23554e-58	Mesenchyme
ENSMUSG00000051855	Mest	3.15425e-27	0.104251	5.41363e-23	Mesenchyme
ENSMUSG00000023022	Lima1	1.14213e-78	0.104167	1.96024e-74	Mesenchyme
ENSMUSG00000020358	Hnrnpab	2.33989e-37	0.104042	4.01595e-33	Mesenchyme
ENSMUSG00000021840	Mapk1ip1l	6.06934e-54	0.103984	1.04168e-49	Mesenchyme
ENSMUSG00000038812	Trmt112	2.62724e-52	0.103695	4.50914e-48	Mesenchyme
ENSMUSG00000017485	Top2b	2.21052e-55	0.103351	3.79392e-51	Mesenchyme
ENSMUSG00000023832	Acat2	6.23317e-52	0.103307	1.0698e-47	Mesenchyme
ENSMUSG00000089726	Mir17hg	4.56288e-103	0.103303	7.83127e-99	Mesenchyme
ENSMUSG00000038700	Hoxb5	3.11822e-69	0.103263	5.35179e-65	Mesenchyme
ENSMUSG00000034647	Ankrd12	1.29616e-104	0.102998	2.2246e-100	Mesenchyme
ENSMUSG00000039328	Rnf122	1.24383e-114	0.102931	2.13478e-110	Mesenchyme
ENSMUSG00000031508	Ankrd10	8.94498e-66	0.10272	1.53523e-61	Mesenchyme
ENSMUSG00000029463	Fam216a	2.44945e-69	0.102625	4.20399e-65	Mesenchyme
ENSMUSG00000059689	Zfp637	3.59326e-74	0.102602	6.16711e-70	Mesenchyme
ENSMUSG00000020661	Dnmt3a	3.38397e-60	0.102542	5.80791e-56	Mesenchyme
ENSMUSG00000056486	Chn1	1.36414e-119	0.10251	2.34128e-115	Mesenchyme
ENSMUSG00000002844	Adprh	7.51532e-59	0.102464	1.28985e-54	Mesenchyme
ENSMUSG00000025577	Cbx2	3.69388e-81	0.102277	6.3398e-77	Mesenchyme
ENSMUSG00000031592	Pcm1	5.59755e-51	0.102044	9.60707e-47	Mesenchyme
ENSMUSG00000032312	Csk	1.56597e-67	0.102024	2.68768e-63	Mesenchyme
ENSMUSG00000014226	Cacybp	2.80029e-29	0.101498	4.80615e-25	Mesenchyme
ENSMUSG00000020846	Rflnb	5.09953e-79	0.101314	8.75233e-75	Mesenchyme
ENSMUSG00000031167	Rbm3	2.19856e-36	0.101303	3.77339e-32	Mesenchyme
ENSMUSG00000030983	Bccip	5.95452e-48	0.101091	1.02197e-43	Mesenchyme
ENSMUSG00000029911	Ssbp1	3.45291e-42	0.101033	5.92623e-38	Mesenchyme
ENSMUSG00000024667	Tmem216	2.12201e-89	0.100808	3.64201e-85	Mesenchyme
ENSMUSG00000079478	Znrd2	1.60265e-35	0.100423	2.75064e-31	Mesenchyme
ENSMUSG00000026918	Brd3	4.26513e-52	0.100318	7.32024e-48	Mesenchyme
ENSMUSG00000042515	Pwwp3b	2.32891e-111	0.100201	3.9971e-107	Mesenchyme
ENSMUSG00000032480	Dhx30	1.4514e-67	0.0999591	2.49103e-63	Mesenchyme
ENSMUSG00000007880	Arid1a	1.26987e-50	0.0997066	2.17947e-46	Mesenchyme
ENSMUSG00000013033	Adgrl1	1.27527e-83	0.0995446	2.18874e-79	Mesenchyme
ENSMUSG00000091625	Lsm5	8.25354e-38	0.0995199	1.41655e-33	Mesenchyme
ENSMUSG00000071072	Ptges3	1.32053e-35	0.0994413	2.26643e-31	Mesenchyme
ENSMUSG00000021144	Mta1	3.82362e-60	0.0993763	6.56248e-56	Mesenchyme
ENSMUSG00000022961	Son	5.54067e-37	0.0992618	9.50944e-33	Mesenchyme
ENSMUSG00000027404	Snrpb	9.18377e-38	0.0991924	1.57621e-33	Mesenchyme
ENSMUSG00000038552	Fndc4	2.74607e-76	0.0989685	4.71308e-72	Mesenchyme
ENSMUSG00000032178	Ilf3	6.69376e-54	0.0986871	1.14885e-49	Mesenchyme
ENSMUSG00000029538	Srsf9	2.24167e-40	0.0986716	3.84739e-36	Mesenchyme
ENSMUSG00000019777	Hdac2	2.47556e-46	0.0986561	4.24881e-42	Mesenchyme
ENSMUSG00000021774	Ube2e1	4.21306e-45	0.0986058	7.23088e-41	Mesenchyme
ENSMUSG00000066357	Wdr6	2.24156e-72	0.0985222	3.8472e-68	Mesenchyme
ENSMUSG00000055436	Srsf11	1.01412e-42	0.0983566	1.74053e-38	Mesenchyme
ENSMUSG00000041895	Wipi1	8.61018e-113	0.098142	1.47777e-108	Mesenchyme
ENSMUSG00000048644	Ctxn1	7.27396e-67	0.097991	1.24843e-62	Mesenchyme
ENSMUSG00000048668	Rhno1	5.29856e-52	0.0977894	9.09392e-48	Mesenchyme
ENSMUSG00000020738	Sumo2	2.24426e-38	0.0977175	3.85183e-34	Mesenchyme
ENSMUSG00000021262	Evl	4.07624e-60	0.0970414	6.99606e-56	Mesenchyme
ENSMUSG00000034120	Srsf2	4.72944e-32	0.0970016	8.11714e-28	Mesenchyme
ENSMUSG00000030016	Zfp638	1.21574e-53	0.0967708	2.08657e-49	Mesenchyme
ENSMUSG00000039976	Tbc1d16	5.33114e-85	0.0966709	9.14984e-81	Mesenchyme
ENSMUSG00000035413	Tmem98	9.95177e-95	0.0964381	1.70802e-90	Mesenchyme
ENSMUSG00000061393	Acvr2b	7.91261e-49	0.0963526	1.35804e-44	Mesenchyme
ENSMUSG00000013787	Ehmt2	4.13291e-61	0.0961844	7.09332e-57	Mesenchyme
ENSMUSG00000034673	Pbx2	2.6533e-57	0.0961549	4.55385e-53	Mesenchyme
ENSMUSG00000021796	Bmpr1a	2.41161e-69	0.0961185	4.13905e-65	Mesenchyme
ENSMUSG00000031562	Dctd	6.85049e-46	0.0960925	1.17575e-41	Mesenchyme
ENSMUSG00000003847	Nfat5	8.47628e-76	0.0957229	1.45478e-71	Mesenchyme
ENSMUSG00000035960	Apex1	5.51893e-33	0.0953457	9.47214e-29	Mesenchyme
ENSMUSG00000039218	Srrm2	3.73556e-42	0.0950676	6.41134e-38	Mesenchyme
ENSMUSG00000031432	Prps1	4.15463e-50	0.094887	7.13059e-46	Mesenchyme
ENSMUSG00000057132	Rpgrip1	4.3716e-16	0.0946609	7.50297e-12	Mesenchyme
ENSMUSG00000031149	Praf2	7.6705e-66	0.0944343	1.31649e-61	Mesenchyme
ENSMUSG00000040459	Arglu1	4.62478e-42	0.0944051	7.93751e-38	Mesenchyme
ENSMUSG00000021464	Ror2	3.87689e-108	0.0943024	6.65391e-104	Mesenchyme
ENSMUSG00000024052	Lpin2	1.05463e-77	0.0943011	1.81006e-73	Mesenchyme
ENSMUSG00000024304	Cdh2	6.05057e-55	0.0942084	1.03846e-50	Mesenchyme
ENSMUSG00000026782	Abi2	1.31721e-68	0.0941666	2.26072e-64	Mesenchyme
ENSMUSG00000037503	Fam168b	6.30108e-55	0.0938716	1.08146e-50	Mesenchyme
ENSMUSG00000028180	Zranb2	4.24839e-42	0.0938479	7.29151e-38	Mesenchyme
ENSMUSG00000019539	Rcn3	2.43641e-58	0.0937778	4.18162e-54	Mesenchyme
ENSMUSG00000030319	Cand2	1.66097e-85	0.0936233	2.85072e-81	Mesenchyme
ENSMUSG00000026646	Suv39h2	5.17263e-57	0.0935014	8.87779e-53	Mesenchyme
ENSMUSG00000015488	Cacfd1	1.84277e-57	0.0934637	3.16274e-53	Mesenchyme
ENSMUSG00000036893	Ehmt1	2.90349e-48	0.0933358	4.98325e-44	Mesenchyme
ENSMUSG00000029163	Emilin1	8.81416e-53	0.0932245	1.51277e-48	Mesenchyme
ENSMUSG00000033209	Ttc28	4.33981e-67	0.093055	7.44841e-63	Mesenchyme
ENSMUSG00000022186	Oxct1	2.13393e-54	0.0927291	3.66246e-50	Mesenchyme
ENSMUSG00000020973	Dnaaf2	5.49778e-53	0.0924351	9.43584e-49	Mesenchyme
ENSMUSG00000028358	Zfp618	3.80488e-82	0.0923671	6.53032e-78	Mesenchyme
ENSMUSG00000027184	Caprin1	1.07624e-36	0.0923477	1.84714e-32	Mesenchyme
ENSMUSG00000028896	Rcc1	7.24448e-41	0.0923402	1.24337e-36	Mesenchyme
ENSMUSG00000075266	Cenpw	6.06596e-40	0.092123	1.0411e-35	Mesenchyme
ENSMUSG00000008333	Snrpb2	1.83284e-40	0.0915611	3.1457e-36	Mesenchyme
ENSMUSG00000054766	Set	4.29534e-28	0.0914872	7.37209e-24	Mesenchyme
ENSMUSG00000026821	Ralgds	1.91912e-92	0.0911244	3.29378e-88	Mesenchyme
ENSMUSG00000024666	Tmem138	2.35981e-63	0.0910312	4.05014e-59	Mesenchyme
ENSMUSG00000090626	Tex9	2.16759e-87	0.0908891	3.72023e-83	Mesenchyme
ENSMUSG00000031821	Gins2	2.75347e-41	0.0908725	4.72579e-37	Mesenchyme
ENSMUSG00000055531	Cpsf6	1.35882e-43	0.0907872	2.33214e-39	Mesenchyme
ENSMUSG00000018509	Cenpv	3.91745e-65	0.0901608	6.72351e-61	Mesenchyme
ENSMUSG00000020994	Pnn	2.19953e-36	0.0899369	3.77506e-32	Mesenchyme
ENSMUSG00000021938	Pspc1	6.50146e-54	0.0899044	1.11585e-49	Mesenchyme
ENSMUSG00000074088	Snrnp40	1.25074e-34	0.0898461	2.14665e-30	Mesenchyme
ENSMUSG00000063415	Cyp26b1	1.15195e-28	0.089811	1.97708e-24	Mesenchyme
ENSMUSG00000016344	Ppdpf	3.50754e-43	0.089786	6.01999e-39	Mesenchyme
ENSMUSG00000019878	Hsf2	4.02147e-64	0.0897064	6.90204e-60	Mesenchyme
ENSMUSG00000020623	Map2k6	2.86781e-76	0.0896644	4.92203e-72	Mesenchyme
ENSMUSG00000057406	Nsd2	5.6053e-43	0.089638	9.62038e-39	Mesenchyme
ENSMUSG00000038535	Zfp280d	8.33125e-56	0.0896216	1.42989e-51	Mesenchyme
ENSMUSG00000043895	S1pr2	4.16977e-99	0.0889161	7.15658e-95	Mesenchyme
ENSMUSG00000058503	Fam133b	6.35965e-44	0.0888219	1.09151e-39	Mesenchyme
ENSMUSG00000067367	Lyar	1.05559e-23	0.0887145	1.81171e-19	Mesenchyme
ENSMUSG00000052915	Msl1	8.40818e-48	0.0886897	1.4431e-43	Mesenchyme
ENSMUSG00000038658	Ric1	2.35977e-80	0.0886325	4.05008e-76	Mesenchyme
ENSMUSG00000069094	Pde7a	7.74624e-65	0.0885879	1.32949e-60	Mesenchyme
ENSMUSG00000033228	Scaf11	1.26195e-32	0.088371	2.16588e-28	Mesenchyme
ENSMUSG00000063804	Lin28b	8.36247e-46	0.0883669	1.43525e-41	Mesenchyme
ENSMUSG00000043004	Gng2	1.64139e-38	0.0882915	2.81712e-34	Mesenchyme
ENSMUSG00000038628	Polr3k	1.15806e-40	0.0882839	1.98758e-36	Mesenchyme
ENSMUSG00000019303	Psmc3ip	2.5955e-56	0.0879093	4.45466e-52	Mesenchyme
ENSMUSG00000029821	Gsdme	1.14752e-50	0.0877132	1.96948e-46	Mesenchyme
ENSMUSG00000026207	Speg	3.32789e-80	0.0876284	5.71165e-76	Mesenchyme
ENSMUSG00000062184	Hs6st2	1.75683e-67	0.0876177	3.01525e-63	Mesenchyme
ENSMUSG00000015165	Hnrnpl	1.26408e-38	0.0875472	2.16954e-34	Mesenchyme
ENSMUSG00000033585	Ndn	2.89023e-44	0.0875174	4.96051e-40	Mesenchyme
ENSMUSG00000058773	Hist1h1b	4.74638e-19	0.0872621	8.14621e-15	Mesenchyme
ENSMUSG00000054115	Skp2	7.53034e-45	0.0869819	1.29243e-40	Mesenchyme
ENSMUSG00000059878	Zfp422	8.30956e-41	0.0868811	1.42617e-36	Mesenchyme
ENSMUSG00000027883	Gpsm2	7.66729e-77	0.0868105	1.31594e-72	Mesenchyme
ENSMUSG00000060600	Eno3	2.01198e-46	0.0867815	3.45317e-42	Mesenchyme
ENSMUSG00000010097	Nxf1	5.26096e-41	0.0867086	9.02938e-37	Mesenchyme
ENSMUSG00000057236	Rbbp4	8.65731e-37	0.086672	1.48585e-32	Mesenchyme
ENSMUSG00000024299	Adamts10	5.58435e-87	0.0865294	9.58442e-83	Mesenchyme
ENSMUSG00000026669	Mcm10	2.90492e-60	0.0863324	4.98571e-56	Mesenchyme
ENSMUSG00000032194	Kank2	2.9871e-91	0.0861658	5.12675e-87	Mesenchyme
ENSMUSG00000036241	Ube2r2	2.88929e-41	0.0860994	4.95889e-37	Mesenchyme
ENSMUSG00000021782	Dlg5	7.98481e-80	0.0857806	1.37043e-75	Mesenchyme
ENSMUSG00000029833	Trim24	5.71433e-62	0.0854681	9.80751e-58	Mesenchyme
ENSMUSG00000016637	Ift27	3.78961e-52	0.0853772	6.5041e-48	Mesenchyme
ENSMUSG00000022637	Cblb	2.30794e-93	0.0850473	3.96112e-89	Mesenchyme
ENSMUSG00000046572	Zfp518b	5.52665e-70	0.0850227	9.48538e-66	Mesenchyme
ENSMUSG00000035278	Plekhj1	1.85347e-33	0.0849291	3.18111e-29	Mesenchyme
ENSMUSG00000022263	Trio	6.63494e-67	0.0849162	1.13875e-62	Mesenchyme
ENSMUSG00000022464	Slc38a4	2.68522e-46	0.08491	4.60865e-42	Mesenchyme
ENSMUSG00000074480	Mex3a	4.69561e-39	0.0848778	8.05907e-35	Mesenchyme
ENSMUSG00000038070	Cntln	1.99127e-86	0.084807	3.41761e-82	Mesenchyme
ENSMUSG00000090919	Pabpc4l	1.03458e-78	0.084799	1.77565e-74	Mesenchyme
ENSMUSG00000009575	Cbx5	1.97815e-34	0.0846453	3.3951e-30	Mesenchyme
ENSMUSG00000033904	Ccp110	2.52523e-70	0.0844799	4.33405e-66	Mesenchyme
ENSMUSG00000015189	Casd1	2.18826e-39	0.0844621	3.75571e-35	Mesenchyme
ENSMUSG00000021377	Dek	4.32352e-28	0.08434	7.42045e-24	Mesenchyme
ENSMUSG00000061360	Phf5a	1.72611e-29	0.0843287	2.96253e-25	Mesenchyme
ENSMUSG00000047843	Bri3	6.05816e-32	0.0841904	1.03976e-27	Mesenchyme
ENSMUSG00000020074	Ccar1	8.30051e-37	0.0841472	1.42462e-32	Mesenchyme
ENSMUSG00000040225	Prrc2c	1.30417e-33	0.084108	2.23835e-29	Mesenchyme
ENSMUSG00000049421	Zfp260	1.41771e-47	0.0840256	2.43322e-43	Mesenchyme
ENSMUSG00000040097	Flywch1	3.16775e-52	0.0837153	5.43681e-48	Mesenchyme
ENSMUSG00000022773	Ypel1	1.46224e-60	0.0837028	2.50964e-56	Mesenchyme
ENSMUSG00000041688	Amot	4.94072e-46	0.0835502	8.47976e-42	Mesenchyme
ENSMUSG00000028248	Pnisr	3.98024e-41	0.0834852	6.83129e-37	Mesenchyme
ENSMUSG00000038252	Ncapd2	1.87639e-41	0.0834246	3.22045e-37	Mesenchyme
ENSMUSG00000059474	Mbtd1	3.13447e-41	0.083349	5.37968e-37	Mesenchyme
ENSMUSG00000034168	Irf2bpl	7.94789e-76	0.0831659	1.3641e-71	Mesenchyme
ENSMUSG00000034021	Pds5b	3.78029e-49	0.0828081	6.48811e-45	Mesenchyme
ENSMUSG00000040124	Gorab	1.4908e-79	0.0827421	2.55866e-75	Mesenchyme
ENSMUSG00000031749	St3gal2	9.08497e-80	0.0827186	1.55925e-75	Mesenchyme
ENSMUSG00000029202	Pds5a	2.77408e-41	0.0825867	4.76116e-37	Mesenchyme
ENSMUSG00000027304	Rtf1	1.19642e-33	0.0824316	2.05342e-29	Mesenchyme
ENSMUSG00000028863	Meaf6	2.40239e-46	0.0824171	4.12322e-42	Mesenchyme
ENSMUSG00000026249	Serpine2	1.38687e-37	0.0823221	2.38029e-33	Mesenchyme
ENSMUSG00000031776	Arl2bp	1.41679e-30	0.0823109	2.43164e-26	Mesenchyme
ENSMUSG00000002129	Sf3a1	3.14237e-40	0.0820155	5.39325e-36	Mesenchyme
ENSMUSG00000052997	Uba2	1.08635e-32	0.0819026	1.8645e-28	Mesenchyme
ENSMUSG00000024736	Tmem132a	1.58237e-45	0.0818726	2.71581e-41	Mesenchyme
ENSMUSG00000022191	Drosha	8.1696e-48	0.0818098	1.40215e-43	Mesenchyme
ENSMUSG00000022120	Rnf219	1.17377e-45	0.0816735	2.01453e-41	Mesenchyme
ENSMUSG00000041459	Tardbp	3.52395e-27	0.0815509	6.04815e-23	Mesenchyme
ENSMUSG00000022686	B3gnt5	7.77558e-62	0.0814584	1.33452e-57	Mesenchyme
ENSMUSG00000030393	Zik1	1.35625e-85	0.0814443	2.32774e-81	Mesenchyme
ENSMUSG00000029177	Cenpa	2.41752e-21	0.0812933	4.14919e-17	Mesenchyme
ENSMUSG00000066979	Bub3	4.29018e-22	0.0812891	7.36324e-18	Mesenchyme
ENSMUSG00000019518	Ap4m1	2.87437e-58	0.0812664	4.93328e-54	Mesenchyme
ENSMUSG00000032187	Smarca4	3.38629e-31	0.0811617	5.81189e-27	Mesenchyme
ENSMUSG00000039994	Timeless	3.33708e-49	0.0807474	5.72744e-45	Mesenchyme
ENSMUSG00000040549	Ckap5	2.76271e-33	0.0806844	4.74165e-29	Mesenchyme
ENSMUSG00000038388	Mpp6	1.12695e-27	0.0806564	1.93419e-23	Mesenchyme
ENSMUSG00000024423	Impact	1.84896e-48	0.0804781	3.17337e-44	Mesenchyme
ENSMUSG00000030122	Ptms	1.4556e-33	0.0804369	2.49825e-29	Mesenchyme
ENSMUSG00000003190	Bcl2l12	1.33107e-46	0.0803594	2.28451e-42	Mesenchyme
ENSMUSG00000057858	Fam204a	1.24401e-37	0.0803522	2.1351e-33	Mesenchyme
ENSMUSG00000056763	Cspp1	1.38695e-42	0.0801198	2.38042e-38	Mesenchyme
ENSMUSG00000028882	Ppp1r8	1.40996e-38	0.080088	2.41991e-34	Mesenchyme
ENSMUSG00000018377	Vezf1	1.6903e-39	0.0800174	2.90107e-35	Mesenchyme
ENSMUSG00000019773	Fbxo5	6.44258e-30	0.0798008	1.10574e-25	Mesenchyme
ENSMUSG00000024420	Zfp521	9.80228e-71	0.0797973	1.68236e-66	Mesenchyme
ENSMUSG00000062604	Srpk2	1.31304e-43	0.0797937	2.25356e-39	Mesenchyme
ENSMUSG00000029290	Zfp326	1.0148e-35	0.0795739	1.74171e-31	Mesenchyme
ENSMUSG00000029817	Tra2a	1.23155e-35	0.0795708	2.11371e-31	Mesenchyme
ENSMUSG00000056153	Socs6	2.50416e-47	0.0793525	4.29788e-43	Mesenchyme
ENSMUSG00000046711	Hmga1	3.38555e-21	0.0792456	5.81062e-17	Mesenchyme
ENSMUSG00000038116	Phf20	6.85394e-45	0.0791936	1.17634e-40	Mesenchyme
ENSMUSG00000006219	Fblim1	6.20847e-56	0.0791231	1.06556e-51	Mesenchyme
ENSMUSG00000024393	Prrc2a	2.43256e-34	0.0790978	4.175e-30	Mesenchyme
ENSMUSG00000037286	Stag1	1.73706e-34	0.0790437	2.98131e-30	Mesenchyme
ENSMUSG00000029730	Mcm7	1.31078e-28	0.0787508	2.2497e-24	Mesenchyme
ENSMUSG00000039219	Arid4b	7.46495e-37	0.0786799	1.28121e-32	Mesenchyme
ENSMUSG00000003778	Brd8	3.35353e-34	0.078612	5.75566e-30	Mesenchyme
ENSMUSG00000059208	Hnrnpm	2.98691e-27	0.0784638	5.12644e-23	Mesenchyme
ENSMUSG00000081683	Fzd10	4.88389e-46	0.0783375	8.38222e-42	Mesenchyme
ENSMUSG00000006728	Cdk4	1.18039e-25	0.0782329	2.02589e-21	Mesenchyme
ENSMUSG00000030678	Maz	5.98439e-36	0.0782329	1.0271e-31	Mesenchyme
ENSMUSG00000056394	Lig1	1.52743e-29	0.0781832	2.62153e-25	Mesenchyme
ENSMUSG00000029469	Ift81	1.42284e-72	0.0780726	2.44202e-68	Mesenchyme
ENSMUSG00000045752	Tssc4	1.54803e-38	0.0779414	2.65688e-34	Mesenchyme
ENSMUSG00000027770	Dhx36	1.72455e-34	0.0779202	2.95984e-30	Mesenchyme
ENSMUSG00000038146	Notch3	4.30325e-68	0.0770097	7.38568e-64	Mesenchyme
ENSMUSG00000015776	Med22	2.1366e-53	0.076937	3.66705e-49	Mesenchyme
ENSMUSG00000032582	Rbm6	2.10548e-36	0.0768539	3.61364e-32	Mesenchyme
ENSMUSG00000026662	Sephs1	8.00362e-36	0.076849	1.37366e-31	Mesenchyme
ENSMUSG00000025571	Tnrc6c	6.93375e-44	0.0767486	1.19004e-39	Mesenchyme
ENSMUSG00000060935	Tmem263	3.26927e-48	0.0767094	5.61105e-44	Mesenchyme
ENSMUSG00000028633	Ctps	1.96432e-32	0.0767047	3.37136e-28	Mesenchyme
ENSMUSG00000024604	Rbm22	1.90446e-34	0.0766102	3.26863e-30	Mesenchyme
ENSMUSG00000032387	Rbpms2	2.04703e-56	0.076506	3.51332e-52	Mesenchyme
ENSMUSG00000021417	Eci2	2.07757e-40	0.0765049	3.56574e-36	Mesenchyme
ENSMUSG00000060860	Ube2s	1.13442e-19	0.0764883	1.947e-15	Mesenchyme
ENSMUSG00000028098	Rnf115	2.09479e-39	0.0764283	3.59529e-35	Mesenchyme
ENSMUSG00000026605	Cenpf	1.00952e-13	0.0763969	1.73265e-09	Mesenchyme
ENSMUSG00000005410	Mcm5	3.21862e-28	0.0762568	5.52411e-24	Mesenchyme
ENSMUSG00000055633	Zfp580	1.49168e-56	0.0762336	2.56017e-52	Mesenchyme
ENSMUSG00000031683	Lsm6	3.16264e-26	0.0761815	5.42804e-22	Mesenchyme
ENSMUSG00000037568	Vash2	7.34675e-57	0.0761441	1.26092e-52	Mesenchyme
ENSMUSG00000051817	Sox12	3.83098e-46	0.0760717	6.57512e-42	Mesenchyme
ENSMUSG00000022914	Brwd1	1.90679e-39	0.075958	3.27262e-35	Mesenchyme
ENSMUSG00000033237	Arid2	2.67773e-40	0.0758956	4.59578e-36	Mesenchyme
ENSMUSG00000026915	Strbp	8.34087e-32	0.0757913	1.43154e-27	Mesenchyme
ENSMUSG00000030663	1110004F10Rik	5.9743e-25	0.075684	1.02537e-20	Mesenchyme
ENSMUSG00000039108	Lsm14b	6.44712e-46	0.0755591	1.10652e-41	Mesenchyme
ENSMUSG00000051469	Zfp24	5.46204e-43	0.0754192	9.3745e-39	Mesenchyme
ENSMUSG00000020536	Llgl1	5.70661e-54	0.0753767	9.79425e-50	Mesenchyme
ENSMUSG00000022774	Ncbp2	3.2112e-31	0.0753514	5.51138e-27	Mesenchyme
ENSMUSG00000064302	Clasp1	2.37446e-41	0.0751963	4.07529e-37	Mesenchyme
ENSMUSG00000020160	Meis1	1.11649e-25	0.075083	1.91622e-21	Mesenchyme
ENSMUSG00000024853	Sf3b2	2.2876e-26	0.0746733	3.9262e-22	Mesenchyme
ENSMUSG00000002835	Chaf1a	1.00284e-31	0.0745749	1.72118e-27	Mesenchyme
ENSMUSG00000034317	Trim59	3.44333e-28	0.074559	5.90978e-24	Mesenchyme
ENSMUSG00000032621	Srek1	8.0385e-34	0.0745203	1.37965e-29	Mesenchyme
ENSMUSG00000087497	2810001G20Rik	1.82023e-57	0.0745199	3.12405e-53	Mesenchyme
ENSMUSG00000008575	Nfib	1.97299e-37	0.0744607	3.38624e-33	Mesenchyme
ENSMUSG00000027342	Pcna	2.78546e-27	0.0743459	4.78068e-23	Mesenchyme
ENSMUSG00000050605	Zfp61	7.77337e-77	0.0742123	1.33414e-72	Mesenchyme
ENSMUSG00000035632	Cnot3	1.1001e-34	0.0741946	1.88809e-30	Mesenchyme
ENSMUSG00000058392	Rrp1b	1.42251e-25	0.0741813	2.44145e-21	Mesenchyme
ENSMUSG00000028902	Sf3a3	7.60091e-29	0.0741341	1.30454e-24	Mesenchyme
ENSMUSG00000020257	Wdr82	1.75977e-44	0.0740603	3.0203e-40	Mesenchyme
ENSMUSG00000001017	Chtop	3.86946e-27	0.0740513	6.64116e-23	Mesenchyme
ENSMUSG00000079036	Alkbh1	6.74774e-30	0.0740238	1.15812e-25	Mesenchyme
ENSMUSG00000032712	Resf1	1.02179e-34	0.073909	1.7537e-30	Mesenchyme
ENSMUSG00000024276	Zfp397	2.22104e-50	0.0738549	3.81197e-46	Mesenchyme
ENSMUSG00000001034	Mapk7	3.3272e-55	0.0737651	5.71047e-51	Mesenchyme
ENSMUSG00000054716	Zfp771	3.98598e-30	0.073734	6.84114e-26	Mesenchyme
ENSMUSG00000031715	Smarca5	3.73606e-21	0.0736891	6.4122e-17	Mesenchyme
ENSMUSG00000071337	Tia1	7.52451e-32	0.0736009	1.29143e-27	Mesenchyme
ENSMUSG00000063236	1110038F14Rik	8.74012e-35	0.0735965	1.50007e-30	Mesenchyme
ENSMUSG00000020248	Nfyb	1.10997e-34	0.0735781	1.90504e-30	Mesenchyme
ENSMUSG00000022521	Crebbp	5.2638e-34	0.0735156	9.03426e-30	Mesenchyme
ENSMUSG00000029090	Adgra3	1.89093e-39	0.0734026	3.2454e-35	Mesenchyme
ENSMUSG00000017550	Atad5	1.46646e-43	0.0733654	2.51689e-39	Mesenchyme
ENSMUSG00000032221	Mns1	4.79619e-37	0.0733447	8.23171e-33	Mesenchyme
ENSMUSG00000022858	Tra2b	1.15118e-25	0.0733423	1.97578e-21	Mesenchyme
ENSMUSG00000029422	Rsrc2	5.18641e-30	0.0731906	8.90143e-26	Mesenchyme
ENSMUSG00000013415	Igf2bp1	4.07681e-22	0.0730962	6.99704e-18	Mesenchyme
ENSMUSG00000041346	Wrap53	2.05108e-60	0.0729491	3.52027e-56	Mesenchyme
ENSMUSG00000097772	5430416N02Rik	2.97723e-47	0.0727059	5.10982e-43	Mesenchyme
ENSMUSG00000040415	Dtx3	1.32973e-45	0.0726678	2.28222e-41	Mesenchyme
ENSMUSG00000002870	Mcm2	1.55287e-28	0.0726386	2.66519e-24	Mesenchyme
ENSMUSG00000034681	Rnps1	2.65971e-23	0.0726244	4.56487e-19	Mesenchyme
ENSMUSG00000005198	Polr2a	1.50708e-34	0.0724883	2.5866e-30	Mesenchyme
ENSMUSG00000001039	B9d1	1.19582e-39	0.0724355	2.05239e-35	Mesenchyme
ENSMUSG00000028580	Pum1	6.26829e-30	0.0723819	1.07583e-25	Mesenchyme
ENSMUSG00000031012	Cask	9.92714e-64	0.0723394	1.70379e-59	Mesenchyme
ENSMUSG00000023110	Prmt5	4.23444e-29	0.0723391	7.26757e-25	Mesenchyme
ENSMUSG00000022436	Sh3bp1	1.1249e-32	0.0722039	1.93067e-28	Mesenchyme
ENSMUSG00000039735	Fnbp1l	1.10392e-28	0.0721259	1.89465e-24	Mesenchyme
ENSMUSG00000006498	Ptbp1	7.42272e-25	0.0720054	1.27396e-20	Mesenchyme
ENSMUSG00000022856	Tmem41a	1.60142e-59	0.0719748	2.74852e-55	Mesenchyme
ENSMUSG00000022722	Arl6	1.03237e-48	0.0719245	1.77185e-44	Mesenchyme
ENSMUSG00000015176	Nolc1	3.40388e-17	0.0716731	5.84208e-13	Mesenchyme
ENSMUSG00000048058	Ldlrad3	3.19368e-46	0.0714783	5.48131e-42	Mesenchyme
ENSMUSG00000074102	Rbm15b	9.11089e-44	0.0714588	1.5637e-39	Mesenchyme
ENSMUSG00000030689	Ino80e	4.83689e-32	0.0713722	8.30155e-28	Mesenchyme
ENSMUSG00000057133	Chd6	1.48923e-34	0.0713292	2.55596e-30	Mesenchyme
ENSMUSG00000045598	Zfp553	9.14523e-37	0.0712831	1.5696e-32	Mesenchyme
ENSMUSG00000027602	Map1lc3a	3.37135e-32	0.0712198	5.78625e-28	Mesenchyme
ENSMUSG00000046562	Unc119b	3.63746e-49	0.0710839	6.24296e-45	Mesenchyme
ENSMUSG00000038518	Jarid2	1.89458e-34	0.0710559	3.25166e-30	Mesenchyme
ENSMUSG00000040274	Cdk6	4.11724e-29	0.0710299	7.06642e-25	Mesenchyme
ENSMUSG00000022098	Bmp1	5.66471e-58	0.0710052	9.72235e-54	Mesenchyme
ENSMUSG00000021395	Spin1	1.28529e-35	0.0709189	2.20595e-31	Mesenchyme
ENSMUSG00000018572	Phf23	1.37289e-30	0.0708106	2.3563e-26	Mesenchyme
ENSMUSG00000032580	Rbm5	5.81357e-31	0.0706272	9.97783e-27	Mesenchyme
ENSMUSG00000022033	Pbk	2.08996e-29	0.0706122	3.58699e-25	Mesenchyme
ENSMUSG00000024426	Atat1	2.46391e-41	0.0706095	4.2288e-37	Mesenchyme
ENSMUSG00000029201	Ugdh	3.9772e-41	0.0706057	6.82606e-37	Mesenchyme
ENSMUSG00000074476	Spc24	7.58572e-23	0.0705809	1.30194e-18	Mesenchyme
ENSMUSG00000029701	Rbm28	3.75615e-26	0.0705593	6.44667e-22	Mesenchyme
ENSMUSG00000023106	Denr	1.32675e-21	0.0705446	2.27711e-17	Mesenchyme
ENSMUSG00000038502	Ptov1	5.66791e-25	0.0704492	9.72783e-21	Mesenchyme
ENSMUSG00000003345	Csnk1g2	1.59134e-30	0.0704157	2.73122e-26	Mesenchyme
ENSMUSG00000069495	Epc2	1.46528e-43	0.0704048	2.51485e-39	Mesenchyme
ENSMUSG00000026842	Abl1	1.44994e-40	0.0703802	2.48852e-36	Mesenchyme
ENSMUSG00000025261	Huwe1	8.41713e-26	0.0702425	1.44463e-21	Mesenchyme
ENSMUSG00000068823	Csde1	4.56352e-24	0.0699551	7.83236e-20	Mesenchyme
ENSMUSG00000007050	Lsm2	1.76972e-18	0.069577	3.03737e-14	Mesenchyme
ENSMUSG00000025574	Tk1	3.61652e-24	0.0695507	6.20703e-20	Mesenchyme
ENSMUSG00000034462	Pkd2	2.8709e-58	0.0695275	4.92732e-54	Mesenchyme
ENSMUSG00000044134	Pheta1	7.77827e-51	0.0694096	1.33498e-46	Mesenchyme
ENSMUSG00000045983	Eif4g1	1.59334e-18	0.0693983	2.73464e-14	Mesenchyme
ENSMUSG00000029004	Kmt2e	7.55263e-31	0.0693147	1.29626e-26	Mesenchyme
ENSMUSG00000040785	Ttc3	7.09968e-26	0.069211	1.21852e-21	Mesenchyme
ENSMUSG00000032215	Rsl24d1	2.15735e-21	0.0691067	3.70266e-17	Mesenchyme
ENSMUSG00000032216	Nedd4	6.18475e-20	0.0689218	1.06149e-15	Mesenchyme
ENSMUSG00000027378	Nphp1	1.11635e-61	0.0688677	1.91599e-57	Mesenchyme
ENSMUSG00000017386	Traf4	9.16359e-24	0.0685193	1.57275e-19	Mesenchyme
ENSMUSG00000103034	Gm8797	4.54906e-12	0.0684934	7.80756e-08	Mesenchyme
ENSMUSG00000020492	Ska2	1.0877e-30	0.0683312	1.86682e-26	Mesenchyme
ENSMUSG00000039089	L3mbtl3	4.17529e-44	0.0682062	7.16606e-40	Mesenchyme
ENSMUSG00000020561	Twistnb	2.25658e-24	0.0681092	3.87297e-20	Mesenchyme
ENSMUSG00000032477	Cdc25a	1.56383e-25	0.0681079	2.684e-21	Mesenchyme
ENSMUSG00000061613	U2af1	3.35674e-19	0.0680745	5.76117e-15	Mesenchyme
ENSMUSG00000070348	Ccnd1	1.21561e-19	0.0680744	2.08635e-15	Mesenchyme
ENSMUSG00000028156	Eif4e	1.0698e-18	0.0679668	1.8361e-14	Mesenchyme
ENSMUSG00000020949	Fkbp3	1.44763e-17	0.0678905	2.48456e-13	Mesenchyme
ENSMUSG00000035585	Tsen34	1.75162e-22	0.0678732	3.00631e-18	Mesenchyme
ENSMUSG00000101609	Kcnq1ot1	7.33383e-19	0.0678067	1.25871e-14	Mesenchyme
ENSMUSG00000028622	Mrpl37	9.88973e-30	0.0676565	1.69737e-25	Mesenchyme
ENSMUSG00000096210	H1f0	6.70802e-15	0.0676497	1.1513e-10	Mesenchyme
ENSMUSG00000063511	Snrnp70	1.75162e-20	0.0676054	3.00631e-16	Mesenchyme
ENSMUSG00000006705	Pknox1	6.14074e-46	0.0675942	1.05394e-41	Mesenchyme
ENSMUSG00000033767	Tmem131l	1.3039e-45	0.0675376	2.23788e-41	Mesenchyme
ENSMUSG00000024498	Tcerg1	1.7339e-22	0.0674493	2.9759e-18	Mesenchyme
ENSMUSG00000022043	Trim35	2.22424e-34	0.0673352	3.81746e-30	Mesenchyme
ENSMUSG00000007817	Zmiz1	9.69394e-28	0.0672359	1.66377e-23	Mesenchyme
ENSMUSG00000022634	Yaf2	1.42611e-19	0.0672013	2.44764e-15	Mesenchyme
ENSMUSG00000017667	Zfp334	6.41193e-60	0.0671976	1.10048e-55	Mesenchyme
ENSMUSG00000057110	Cntrl	5.4688e-37	0.0671203	9.38611e-33	Mesenchyme
ENSMUSG00000023169	Slc38a1	1.27737e-24	0.0669307	2.19235e-20	Mesenchyme
ENSMUSG00000023852	Chd1	8.30008e-20	0.0668718	1.42454e-15	Mesenchyme
ENSMUSG00000026930	Gpsm1	1.29689e-51	0.0668033	2.22585e-47	Mesenchyme
ENSMUSG00000021474	Sfxn1	3.99446e-18	0.0668023	6.85569e-14	Mesenchyme
ENSMUSG00000024218	Taf11	2.3439e-27	0.0667748	4.02284e-23	Mesenchyme
ENSMUSG00000073676	Hspe1	1.71937e-13	0.0667266	2.95096e-09	Mesenchyme
ENSMUSG00000049300	Prmt6	1.18909e-35	0.0667149	2.04083e-31	Mesenchyme
ENSMUSG00000021488	Nsd1	4.75612e-23	0.0666774	8.16293e-19	Mesenchyme
ENSMUSG00000029438	Bcl7a	1.313e-31	0.0666289	2.2535e-27	Mesenchyme
ENSMUSG00000031660	Brd7	7.62799e-24	0.0665797	1.30919e-19	Mesenchyme
ENSMUSG00000022016	Akap11	9.18604e-38	0.0665273	1.5766e-33	Mesenchyme
ENSMUSG00000027349	Fam98b	2.58497e-33	0.0665084	4.43659e-29	Mesenchyme
ENSMUSG00000032555	Topbp1	2.11445e-27	0.0665033	3.62903e-23	Mesenchyme
ENSMUSG00000019978	Epb41l2	1.84192e-38	0.0664717	3.16129e-34	Mesenchyme
ENSMUSG00000029250	Polr2b	5.79337e-33	0.0662858	9.94316e-29	Mesenchyme
ENSMUSG00000020114	Cand1	3.68547e-29	0.0662856	6.32538e-25	Mesenchyme
ENSMUSG00000060510	Zfp266	2.26213e-33	0.0661401	3.8825e-29	Mesenchyme
ENSMUSG00000020290	Xpo1	1.34201e-23	0.066083	2.30329e-19	Mesenchyme
ENSMUSG00000042699	Dhx9	8.07921e-21	0.0660436	1.38663e-16	Mesenchyme
ENSMUSG00000032599	Ip6k2	2.97876e-33	0.0659976	5.11244e-29	Mesenchyme
ENSMUSG00000051934	Spats2	1.84332e-30	0.0659735	3.16368e-26	Mesenchyme
ENSMUSG00000078427	Sarnp	1.19423e-22	0.0659484	2.04966e-18	Mesenchyme
ENSMUSG00000027365	Trpm7	5.67837e-31	0.06593	9.74578e-27	Mesenchyme
ENSMUSG00000021244	Ylpm1	2.33621e-29	0.0659274	4.00964e-25	Mesenchyme
ENSMUSG00000042446	Zmym4	1.43029e-33	0.0659159	2.4548e-29	Mesenchyme
ENSMUSG00000097180	2700038G22Rik	4.25658e-31	0.0658967	7.30557e-27	Mesenchyme
ENSMUSG00000044252	Osbpl1a	2.40089e-49	0.0657173	4.12065e-45	Mesenchyme
ENSMUSG00000007950	Abhd8	1.71744e-35	0.0657084	2.94764e-31	Mesenchyme
ENSMUSG00000019952	Poc1b	2.49249e-43	0.065707	4.27786e-39	Mesenchyme
ENSMUSG00000026281	Dtymk	2.98181e-18	0.0655405	5.11768e-14	Mesenchyme
ENSMUSG00000001666	Ddt	4.90217e-25	0.0652975	8.41359e-21	Mesenchyme
ENSMUSG00000034593	Myo5a	2.86294e-47	0.0652705	4.91367e-43	Mesenchyme
ENSMUSG00000017418	Arl5b	6.0008e-34	0.0652554	1.02992e-29	Mesenchyme
ENSMUSG00000043962	Thrap3	2.07811e-20	0.0650626	3.56667e-16	Mesenchyme
ENSMUSG00000055612	Cdca7	2.51303e-20	0.0650148	4.31312e-16	Mesenchyme
ENSMUSG00000025203	Scd2	1.56868e-18	0.0649852	2.69232e-14	Mesenchyme
ENSMUSG00000036144	Meox2	2.90104e-11	0.0649546	4.97905e-07	Mesenchyme
ENSMUSG00000024472	Dcp2	3.5999e-28	0.0649117	6.17851e-24	Mesenchyme
ENSMUSG00000029623	Pdap1	7.38069e-18	0.0648726	1.26675e-13	Mesenchyme
ENSMUSG00000071054	Safb	8.7822e-24	0.0648545	1.50729e-19	Mesenchyme
ENSMUSG00000055240	Zfp101	2.15645e-42	0.0648123	3.70111e-38	Mesenchyme
ENSMUSG00000032892	Rangrf	1.91931e-20	0.0647043	3.29412e-16	Mesenchyme
ENSMUSG00000037032	Apbb1	7.71132e-47	0.0646318	1.32349e-42	Mesenchyme
ENSMUSG00000022106	Rcbtb2	8.53826e-26	0.0646302	1.46542e-21	Mesenchyme
ENSMUSG00000041117	Ccdc8	1.11919e-36	0.0645976	1.92086e-32	Mesenchyme
ENSMUSG00000041879	Ipo9	4.94517e-32	0.0645233	8.48739e-28	Mesenchyme
ENSMUSG00000019432	Ddx39b	2.01345e-17	0.0645135	3.45569e-13	Mesenchyme
ENSMUSG00000029467	Atp2a2	1.98018e-22	0.064426	3.39859e-18	Mesenchyme
ENSMUSG00000000441	Raf1	4.3949e-29	0.0644208	7.54297e-25	Mesenchyme
ENSMUSG00000050148	Ubqln2	4.25738e-24	0.0643734	7.30694e-20	Mesenchyme
ENSMUSG00000035621	Midn	8.72122e-25	0.064334	1.49682e-20	Mesenchyme
ENSMUSG00000064254	Ethe1	2.84948e-47	0.0642934	4.89056e-43	Mesenchyme
ENSMUSG00000000184	Ccnd2	6.25729e-19	0.064133	1.07394e-14	Mesenchyme
ENSMUSG00000030374	Strn4	1.77875e-29	0.0640223	3.05288e-25	Mesenchyme
ENSMUSG00000051950	B3glct	2.29855e-45	0.0639058	3.945e-41	Mesenchyme
ENSMUSG00000018417	Myo1b	5.29358e-24	0.0639033	9.08536e-20	Mesenchyme
ENSMUSG00000029629	Phf14	1.12238e-24	0.0638917	1.92633e-20	Mesenchyme
ENSMUSG00000020166	Cnot2	3.69742e-28	0.0635891	6.34588e-24	Mesenchyme
ENSMUSG00000018604	Tbx3	2.0297e-23	0.0634756	3.48357e-19	Mesenchyme
ENSMUSG00000071660	Ttc9c	6.37275e-29	0.0633614	1.09375e-24	Mesenchyme
ENSMUSG00000024095	Hnrnpll	6.66264e-24	0.06321	1.14351e-19	Mesenchyme
ENSMUSG00000041235	Chd7	4.12152e-18	0.0631374	7.07377e-14	Mesenchyme
ENSMUSG00000015749	Anp32e	1.86696e-16	0.0630407	3.20426e-12	Mesenchyme
ENSMUSG00000012535	Tnpo3	5.90129e-25	0.06304	1.01284e-20	Mesenchyme
ENSMUSG00000027598	Itch	4.1674e-31	0.0629811	7.15251e-27	Mesenchyme
ENSMUSG00000053110	Yap1	2.52987e-26	0.0629347	4.34201e-22	Mesenchyme
ENSMUSG00000018395	Kif3a	5.51945e-40	0.0627462	9.47304e-36	Mesenchyme
ENSMUSG00000014075	Tctex1d2	1.00394e-42	0.0626219	1.72305e-38	Mesenchyme
ENSMUSG00000033014	Trim33	2.51703e-35	0.0625804	4.31998e-31	Mesenchyme
ENSMUSG00000024273	2700062C07Rik	3.4135e-32	0.0625029	5.85859e-28	Mesenchyme
ENSMUSG00000042439	Zfp532	4.86042e-42	0.0624963	8.34193e-38	Mesenchyme
ENSMUSG00000021835	Bmp4	1.22152e-12	0.0624593	2.0965e-08	Mesenchyme
ENSMUSG00000040658	Dnph1	4.31616e-26	0.0623437	7.40783e-22	Mesenchyme
ENSMUSG00000038456	Dennd2a	1.95548e-45	0.0623126	3.35619e-41	Mesenchyme
ENSMUSG00000021936	Mapk8	4.01895e-33	0.0621725	6.89773e-29	Mesenchyme
ENSMUSG00000022992	Kansl2	3.05021e-22	0.062153	5.23508e-18	Mesenchyme
ENSMUSG00000021945	Zmym2	5.36888e-35	0.0621252	9.21461e-31	Mesenchyme
ENSMUSG00000038722	Bud31	1.13053e-18	0.0621177	1.94032e-14	Mesenchyme
ENSMUSG00000053080	2700081O15Rik	8.82432e-37	0.0620968	1.51452e-32	Mesenchyme
ENSMUSG00000031246	Sh3bgrl	2.64915e-22	0.0620007	4.54673e-18	Mesenchyme
ENSMUSG00000028906	Epb41	6.59237e-28	0.0619615	1.13145e-23	Mesenchyme
ENSMUSG00000009079	Ewsr1	1.77678e-20	0.0619468	3.04948e-16	Mesenchyme
ENSMUSG00000075592	Nynrin	9.31659e-39	0.0619249	1.59901e-34	Mesenchyme
ENSMUSG00000000085	Scmh1	1.51539e-44	0.061862	2.60086e-40	Mesenchyme
ENSMUSG00000066306	Numa1	1.34482e-26	0.0617216	2.30812e-22	Mesenchyme
ENSMUSG00000029775	Klhdc10	7.47459e-28	0.0616752	1.28286e-23	Mesenchyme
ENSMUSG00000005370	Msh6	2.35386e-33	0.0616324	4.03993e-29	Mesenchyme
ENSMUSG00000040731	Eif4h	2.19554e-18	0.0616307	3.76821e-14	Mesenchyme
ENSMUSG00000089788	NA	3.41824e-36	0.0616177	5.86673e-32	Mesenchyme
ENSMUSG00000008958	Vps72	9.546e-23	0.0616156	1.63838e-18	Mesenchyme
ENSMUSG00000030532	Hddc3	5.99142e-31	0.0615643	1.02831e-26	Mesenchyme
ENSMUSG00000032280	Tle3	6.73982e-29	0.0615527	1.15676e-24	Mesenchyme
ENSMUSG00000028702	Rad54l	3.61816e-34	0.0613936	6.20985e-30	Mesenchyme
ENSMUSG00000045193	Cirbp	2.221e-22	0.0613663	3.81191e-18	Mesenchyme
ENSMUSG00000015745	Plekho1	1.15966e-26	0.0613107	1.99033e-22	Mesenchyme
ENSMUSG00000040481	Bptf	1.48244e-21	0.0612303	2.54431e-17	Mesenchyme
ENSMUSG00000016559	H3f3b	3.02452e-19	0.0612276	5.19098e-15	Mesenchyme
ENSMUSG00000009640	Dmap1	4.30037e-34	0.0612022	7.38072e-30	Mesenchyme
ENSMUSG00000030035	Wbp1	3.28278e-26	0.0611847	5.63423e-22	Mesenchyme
ENSMUSG00000037852	Cpe	2.68704e-39	0.0609594	4.61177e-35	Mesenchyme
ENSMUSG00000035478	Mbd3	6.51483e-18	0.0608294	1.11814e-13	Mesenchyme
ENSMUSG00000005233	Spc25	5.90233e-15	0.0608033	1.01302e-10	Mesenchyme
ENSMUSG00000042323	Pbrm1	5.51754e-20	0.060781	9.46975e-16	Mesenchyme
ENSMUSG00000040025	Ythdf2	1.46692e-21	0.0607347	2.51767e-17	Mesenchyme
ENSMUSG00000040749	Siah1b	5.24207e-32	0.0605752	8.99697e-28	Mesenchyme
ENSMUSG00000002731	Prkra	1.78022e-24	0.0605289	3.05539e-20	Mesenchyme
ENSMUSG00000029427	Zcchc8	9.69694e-30	0.060518	1.66429e-25	Mesenchyme
ENSMUSG00000033364	Usp37	1.41595e-33	0.060477	2.4302e-29	Mesenchyme
ENSMUSG00000055302	Mrfap1	7.4072e-16	0.0603687	1.2713e-11	Mesenchyme
ENSMUSG00000040022	Rab11fip2	7.32274e-38	0.0603672	1.2568e-33	Mesenchyme
ENSMUSG00000036580	Spg20	1.72875e-31	0.0602408	2.96705e-27	Mesenchyme
ENSMUSG00000010663	Fads1	1.58623e-31	0.0601952	2.72245e-27	Mesenchyme
ENSMUSG00000026082	Rev1	9.78499e-40	0.0599717	1.6794e-35	Mesenchyme
ENSMUSG00000032737	Inppl1	4.5228e-37	0.0599241	7.76249e-33	Mesenchyme
ENSMUSG00000039801	Cplane1	5.16904e-44	0.0598985	8.87162e-40	Mesenchyme
ENSMUSG00000000568	Hnrnpd	2.4241e-13	0.0598169	4.16047e-09	Mesenchyme
ENSMUSG00000020863	Luc7l3	3.60009e-19	0.0598028	6.17883e-15	Mesenchyme
ENSMUSG00000020018	Snrpf	1.09135e-13	0.0597739	1.87308e-09	Mesenchyme
ENSMUSG00000005698	Ctcf	3.07581e-18	0.0597159	5.27901e-14	Mesenchyme
ENSMUSG00000003166	Dgcr2	2.57959e-29	0.0596624	4.42734e-25	Mesenchyme
ENSMUSG00000045763	Basp1	9.96758e-14	0.0595824	1.71074e-09	Mesenchyme
ENSMUSG00000036377	C530008M17Rik	5.09697e-43	0.059515	8.74793e-39	Mesenchyme
ENSMUSG00000068184	Ndufaf2	2.98356e-19	0.0594128	5.12068e-15	Mesenchyme
ENSMUSG00000026558	Uck2	1.071e-19	0.0591877	1.83815e-15	Mesenchyme
ENSMUSG00000020288	Ahsa2	6.71171e-25	0.0591849	1.15193e-20	Mesenchyme
ENSMUSG00000024217	Snrpc	5.11909e-17	0.0590073	8.7859e-13	Mesenchyme
ENSMUSG00000020594	Pum2	6.74118e-21	0.058972	1.15699e-16	Mesenchyme
ENSMUSG00000035342	Lzts2	1.5349e-22	0.0589008	2.63435e-18	Mesenchyme
ENSMUSG00000020843	Timm22	7.03094e-21	0.0588167	1.20672e-16	Mesenchyme
ENSMUSG00000097119	B230354K17Rik	1.55018e-37	0.0588021	2.66058e-33	Mesenchyme
ENSMUSG00000024335	Brd2	1.52775e-19	0.058776	2.62207e-15	Mesenchyme
ENSMUSG00000033423	Eri3	1.36228e-26	0.0587619	2.33808e-22	Mesenchyme
ENSMUSG00000022428	Cby1	2.13703e-29	0.0587229	3.66779e-25	Mesenchyme
ENSMUSG00000059248	Sept9	3.47213e-20	0.0586944	5.95921e-16	Mesenchyme
ENSMUSG00000004032	Gstm5	2.46719e-18	0.0586938	4.23444e-14	Mesenchyme
ENSMUSG00000032745	Gpbp1	5.90837e-21	0.0586559	1.01405e-16	Mesenchyme
ENSMUSG00000023967	Mrps18a	3.29471e-17	0.0586062	5.65472e-13	Mesenchyme
ENSMUSG00000031575	Ash2l	3.4029e-22	0.0585064	5.8404e-18	Mesenchyme
ENSMUSG00000007987	Ift22	1.91888e-35	0.0584546	3.29337e-31	Mesenchyme
ENSMUSG00000016921	Srsf6	1.28036e-14	0.0583585	2.19749e-10	Mesenchyme
ENSMUSG00000039748	Exo1	1.19354e-25	0.0582578	2.04847e-21	Mesenchyme
ENSMUSG00000032185	Carm1	1.35134e-23	0.0582283	2.31931e-19	Mesenchyme
ENSMUSG00000068101	Cenpm	2.35434e-23	0.0580844	4.04075e-19	Mesenchyme
ENSMUSG00000031370	Zrsr2	2.32316e-18	0.0579792	3.98723e-14	Mesenchyme
ENSMUSG00000020895	Tmem107	9.46663e-44	0.0579223	1.62476e-39	Mesenchyme
ENSMUSG00000045854	Lyrm2	4.54687e-28	0.0578591	7.80379e-24	Mesenchyme
ENSMUSG00000035569	Ankrd11	8.91999e-18	0.0578468	1.53094e-13	Mesenchyme
ENSMUSG00000025264	Tsr2	2.12464e-30	0.057773	3.64651e-26	Mesenchyme
ENSMUSG00000032113	Chek1	2.39526e-33	0.0576843	4.11098e-29	Mesenchyme
ENSMUSG00000024817	Uhrf2	3.03355e-21	0.0576715	5.20649e-17	Mesenchyme
ENSMUSG00000018412	Kansl1	8.78697e-30	0.0576681	1.50811e-25	Mesenchyme
ENSMUSG00000006678	Pola1	2.04827e-26	0.057549	3.51544e-22	Mesenchyme
ENSMUSG00000036550	Cnot1	4.76783e-22	0.0575265	8.18303e-18	Mesenchyme
ENSMUSG00000020328	Nudcd2	3.66506e-14	0.0574113	6.29034e-10	Mesenchyme
ENSMUSG00000025880	Smad7	3.01675e-28	0.0573673	5.17765e-24	Mesenchyme
ENSMUSG00000038622	Med30	1.37872e-18	0.0573211	2.3663e-14	Mesenchyme
ENSMUSG00000004937	Sgta	8.93276e-21	0.0572955	1.53313e-16	Mesenchyme
ENSMUSG00000062054	Iah1	1.11599e-33	0.0572913	1.91538e-29	Mesenchyme
ENSMUSG00000026641	Usf1	1.08521e-25	0.0572102	1.86254e-21	Mesenchyme
ENSMUSG00000041215	Yeats2	3.154e-33	0.0571664	5.4132e-29	Mesenchyme
ENSMUSG00000029581	Fscn1	4.02423e-13	0.0571132	6.90679e-09	Mesenchyme
ENSMUSG00000061111	Mcrip1	1.39367e-18	0.0570382	2.39196e-14	Mesenchyme
ENSMUSG00000041846	Ppp4r3a	1.94817e-22	0.0570006	3.34364e-18	Mesenchyme
ENSMUSG00000019139	Isyna1	1.87365e-18	0.0569764	3.21574e-14	Mesenchyme
ENSMUSG00000026634	Angel2	8.9206e-24	0.056956	1.53104e-19	Mesenchyme
ENSMUSG00000024194	Cuta	3.36585e-19	0.0568805	5.7768e-15	Mesenchyme
ENSMUSG00000046671	Mtfr1l	1.31977e-20	0.0568503	2.26512e-16	Mesenchyme
ENSMUSG00000029227	Fip1l1	2.996e-19	0.0568478	5.14203e-15	Mesenchyme
ENSMUSG00000022387	Brd1	8.59269e-27	0.0567649	1.47476e-22	Mesenchyme
ENSMUSG00000015120	Ube2i	5.26798e-14	0.0567289	9.04143e-10	Mesenchyme
ENSMUSG00000002028	Kmt2a	2.38717e-23	0.0567216	4.09709e-19	Mesenchyme
ENSMUSG00000036167	Pphln1	4.44562e-23	0.0566856	7.63002e-19	Mesenchyme
ENSMUSG00000020547	Bzw2	2.82244e-15	0.0566686	4.84415e-11	Mesenchyme
ENSMUSG00000018068	Ints2	5.68867e-30	0.056627	9.76346e-26	Mesenchyme
ENSMUSG00000053841	Txlna	1.81362e-21	0.0565404	3.11271e-17	Mesenchyme
ENSMUSG00000037210	Fam193a	1.12802e-27	0.0564864	1.93601e-23	Mesenchyme
ENSMUSG00000044783	Hjurp	9.86824e-16	0.0564286	1.69369e-11	Mesenchyme
ENSMUSG00000030613	Ccdc90b	5.58083e-28	0.0563991	9.57838e-24	Mesenchyme
ENSMUSG00000027104	Atf2	4.1564e-25	0.0563253	7.13362e-21	Mesenchyme
ENSMUSG00000024006	Stk38	9.55377e-26	0.056315	1.63971e-21	Mesenchyme
ENSMUSG00000008301	Phax	2.79853e-18	0.0561019	4.80311e-14	Mesenchyme
ENSMUSG00000095440	Fignl2	1.08267e-28	0.056096	1.85818e-24	Mesenchyme
ENSMUSG00000028431	Elp1	1.22459e-24	0.0559897	2.10176e-20	Mesenchyme
ENSMUSG00000034675	Dbn1	9.16441e-18	0.0559886	1.57289e-13	Mesenchyme
ENSMUSG00000056608	Chd9	1.89758e-33	0.0559621	3.25681e-29	Mesenchyme
ENSMUSG00000058388	Phtf1	2.04254e-31	0.0558875	3.5056e-27	Mesenchyme
ENSMUSG00000028901	Gmeb1	2.40208e-24	0.0558635	4.1227e-20	Mesenchyme
ENSMUSG00000024613	Tcof1	1.05723e-15	0.0558077	1.81452e-11	Mesenchyme
ENSMUSG00000041491	Cep78	7.72326e-36	0.0557756	1.32554e-31	Mesenchyme
ENSMUSG00000020546	Stxbp4	9.63262e-39	0.0557689	1.65325e-34	Mesenchyme
ENSMUSG00000024515	Smad4	8.54201e-25	0.0557065	1.46606e-20	Mesenchyme
ENSMUSG00000109324	Prmt1	1.16496e-11	0.0556772	1.99942e-07	Mesenchyme
ENSMUSG00000083012	Fam220a	8.523e-24	0.0556696	1.4628e-19	Mesenchyme
ENSMUSG00000035401	Emsy	1.07473e-23	0.0556502	1.84456e-19	Mesenchyme
ENSMUSG00000021413	Prpf4b	4.86966e-13	0.0556204	8.3578e-09	Mesenchyme
ENSMUSG00000025451	Paip1	1.50097e-20	0.0555991	2.57612e-16	Mesenchyme
ENSMUSG00000029111	Nelfa	1.29238e-23	0.0554644	2.21812e-19	Mesenchyme
ENSMUSG00000024369	Nelfe	9.15888e-20	0.0554608	1.57194e-15	Mesenchyme
ENSMUSG00000030967	Zranb1	4.83973e-26	0.0554339	8.30643e-22	Mesenchyme
ENSMUSG00000066456	Hmgn3	3.20742e-19	0.055433	5.5049e-15	Mesenchyme
ENSMUSG00000003099	Ppp5c	3.13098e-19	0.0553603	5.3737e-15	Mesenchyme
ENSMUSG00000045333	Zfp423	2.06181e-39	0.0552812	3.53868e-35	Mesenchyme
ENSMUSG00000058230	Arhgap35	4.67213e-29	0.0552708	8.01877e-25	Mesenchyme
ENSMUSG00000035781	R3hdm4	9.2995e-23	0.0552579	1.59607e-18	Mesenchyme
ENSMUSG00000028221	Pip4p2	1.10544e-20	0.0552518	1.89727e-16	Mesenchyme
ENSMUSG00000066148	Prpf4	3.01606e-22	0.0552288	5.17647e-18	Mesenchyme
ENSMUSG00000010205	Raver1	7.74384e-24	0.0551413	1.32907e-19	Mesenchyme
ENSMUSG00000035623	Rsf1	7.68248e-21	0.0551009	1.31854e-16	Mesenchyme
ENSMUSG00000074578	Zfas1	3.86378e-13	0.0550061	6.63141e-09	Mesenchyme
ENSMUSG00000026556	Vangl2	8.81326e-26	0.0549983	1.51262e-21	Mesenchyme
ENSMUSG00000044950	Pwwp2a	5.46251e-26	0.0549273	9.37531e-22	Mesenchyme
ENSMUSG00000024911	Fibp	3.62307e-25	0.0548083	6.21827e-21	Mesenchyme
ENSMUSG00000020532	Acaca	4.53609e-33	0.0547112	7.78529e-29	Mesenchyme
ENSMUSG00000044791	Setd2	2.79255e-22	0.0546824	4.79286e-18	Mesenchyme
ENSMUSG00000106864	Gtf3c2	1.7859e-20	0.0546644	3.06514e-16	Mesenchyme
ENSMUSG00000029169	Dhx15	6.59962e-15	0.0546438	1.13269e-10	Mesenchyme
ENSMUSG00000028597	Gpx7	1.17448e-32	0.0546279	2.01576e-28	Mesenchyme
ENSMUSG00000022472	Desi1	5.95505e-20	0.0545069	1.02207e-15	Mesenchyme
ENSMUSG00000087590	Epb41l4aos	6.32517e-21	0.0544449	1.08559e-16	Mesenchyme
ENSMUSG00000018476	Kdm6b	4.18973e-16	0.054404	7.19084e-12	Mesenchyme
ENSMUSG00000024370	Cdc23	5.43534e-24	0.0543729	9.32867e-20	Mesenchyme
ENSMUSG00000068267	Cenpb	1.02916e-25	0.0543575	1.76636e-21	Mesenchyme
ENSMUSG00000046574	Prr12	4.03202e-28	0.0543552	6.92015e-24	Mesenchyme
ENSMUSG00000017478	Zc3h18	1.66457e-19	0.0542965	2.85689e-15	Mesenchyme
ENSMUSG00000024560	Cxxc1	8.52758e-25	0.0542505	1.46359e-20	Mesenchyme
ENSMUSG00000042050	Wdr60	6.67188e-35	0.0542218	1.14509e-30	Mesenchyme
ENSMUSG00000028040	Efna4	1.17404e-22	0.0542204	2.01501e-18	Mesenchyme
ENSMUSG00000058881	Zfp516	1.03166e-26	0.0541728	1.77065e-22	Mesenchyme
ENSMUSG00000026933	Camsap1	6.98978e-26	0.0541023	1.19966e-21	Mesenchyme
ENSMUSG00000032397	Tipin	9.379e-13	0.0540606	1.60972e-08	Mesenchyme
ENSMUSG00000063888	Rpl7l1	3.6812e-14	0.0540486	6.31804e-10	Mesenchyme
ENSMUSG00000030528	Blm	4.91485e-24	0.0540274	8.43535e-20	Mesenchyme
ENSMUSG00000028560	Usp1	8.57497e-15	0.0540208	1.47172e-10	Mesenchyme
ENSMUSG00000023018	Smarcd1	1.07298e-16	0.0539319	1.84155e-12	Mesenchyme
ENSMUSG00000044502	Bod1	2.97039e-19	0.0539011	5.09808e-15	Mesenchyme
ENSMUSG00000036898	Zfp157	9.69261e-33	0.0538996	1.66354e-28	Mesenchyme
ENSMUSG00000030216	Wbp11	3.31691e-14	0.0537857	5.6928e-10	Mesenchyme
ENSMUSG00000047371	Zfp768	1.16123e-27	0.0537718	1.99302e-23	Mesenchyme
ENSMUSG00000026565	Pou2f1	4.28135e-27	0.0537382	7.34807e-23	Mesenchyme
ENSMUSG00000053293	Pom121	3.85583e-20	0.0537069	6.61777e-16	Mesenchyme
ENSMUSG00000054836	Elp6	1.94667e-27	0.0535334	3.34107e-23	Mesenchyme
ENSMUSG00000004364	Cul3	1.28036e-19	0.0535194	2.19749e-15	Mesenchyme
ENSMUSG00000058318	Phf21a	1.91409e-26	0.0534724	3.28516e-22	Mesenchyme
ENSMUSG00000024054	Smchd1	3.8757e-15	0.0534438	6.65187e-11	Mesenchyme
ENSMUSG00000005958	Ephb3	2.09364e-34	0.0533674	3.59331e-30	Mesenchyme
ENSMUSG00000026240	Cops7b	4.6967e-23	0.0533097	8.06095e-19	Mesenchyme
ENSMUSG00000034621	Gpatch8	5.16454e-20	0.0533079	8.8639e-16	Mesenchyme
ENSMUSG00000035790	Cep19	2.92967e-30	0.0532578	5.02819e-26	Mesenchyme
ENSMUSG00000025326	Ube3a	2.37245e-14	0.053144	4.07184e-10	Mesenchyme
ENSMUSG00000020385	Clk4	2.38651e-26	0.0530889	4.09597e-22	Mesenchyme
ENSMUSG00000024943	Smc5	4.04914e-22	0.0530663	6.94954e-18	Mesenchyme
ENSMUSG00000020888	Dvl2	2.50641e-30	0.0530178	4.30174e-26	Mesenchyme
ENSMUSG00000057278	Snrpg	1.63901e-12	0.0530159	2.81303e-08	Mesenchyme
ENSMUSG00000024429	Gnl1	1.68085e-23	0.0529766	2.88485e-19	Mesenchyme
ENSMUSG00000039536	Stau1	4.46442e-23	0.0528846	7.66228e-19	Mesenchyme
ENSMUSG00000042557	Sin3a	3.23561e-23	0.05286	5.55328e-19	Mesenchyme
ENSMUSG00000026500	Cox20	1.60395e-20	0.0528141	2.75286e-16	Mesenchyme
ENSMUSG00000054199	Gon4l	3.97492e-19	0.0528078	6.82216e-15	Mesenchyme
ENSMUSG00000020038	Cry1	9.81321e-33	0.0527123	1.68424e-28	Mesenchyme
ENSMUSG00000040167	Ikzf5	1.76652e-25	0.0527013	3.03187e-21	Mesenchyme
ENSMUSG00000022119	Rbm26	8.66846e-17	0.0526754	1.48777e-12	Mesenchyme
ENSMUSG00000042502	Cd2bp2	1.23878e-22	0.0526056	2.12611e-18	Mesenchyme
ENSMUSG00000037722	Gnpnat1	2.75905e-18	0.052577	4.73536e-14	Mesenchyme
ENSMUSG00000033799	Tasor2	8.22439e-24	0.0524477	1.41155e-19	Mesenchyme
ENSMUSG00000026374	Tsn	2.89298e-15	0.0523439	4.96522e-11	Mesenchyme
ENSMUSG00000024454	Hdac3	3.02064e-19	0.0523228	5.18432e-15	Mesenchyme
ENSMUSG00000024909	Efemp2	2.48666e-27	0.0521247	4.26785e-23	Mesenchyme
ENSMUSG00000030795	Fus	8.29316e-14	0.0521216	1.42335e-09	Mesenchyme
ENSMUSG00000042138	Msantd2	5.65353e-36	0.051956	9.70315e-32	Mesenchyme
ENSMUSG00000037608	Bclaf1	2.46976e-13	0.051926	4.23886e-09	Mesenchyme
ENSMUSG00000064061	Dzip3	1.31196e-21	0.0519259	2.25172e-17	Mesenchyme
ENSMUSG00000019857	Asf1a	9.73702e-15	0.0518223	1.67117e-10	Mesenchyme
ENSMUSG00000019837	Gtf3c6	8.85331e-15	0.0517477	1.51949e-10	Mesenchyme
ENSMUSG00000036606	Plxnb2	3.07464e-19	0.0517045	5.277e-15	Mesenchyme
ENSMUSG00000035198	Tubg1	3.25046e-18	0.0516686	5.57876e-14	Mesenchyme
ENSMUSG00000034194	R3hcc1	2.30327e-21	0.0516615	3.9531e-17	Mesenchyme
ENSMUSG00000025816	Sec61a2	6.58823e-24	0.0516493	1.13074e-19	Mesenchyme
ENSMUSG00000028857	Tmem222	2.44317e-20	0.0515979	4.19321e-16	Mesenchyme
ENSMUSG00000051306	Usp42	5.4595e-29	0.0515928	9.37014e-25	Mesenchyme
ENSMUSG00000003033	Ap1m1	1.05348e-24	0.051505	1.80809e-20	Mesenchyme
ENSMUSG00000002833	Hdgfl2	8.59726e-18	0.0514084	1.47555e-13	Mesenchyme
ENSMUSG00000003923	Tfam	3.73224e-16	0.0513483	6.40565e-12	Mesenchyme
ENSMUSG00000022370	Mrpl13	3.29218e-15	0.0513233	5.65037e-11	Mesenchyme
ENSMUSG00000025265	Fgd1	4.23182e-33	0.0512663	7.26307e-29	Mesenchyme
ENSMUSG00000022257	Laptm4b	4.10779e-18	0.0512597	7.05021e-14	Mesenchyme
ENSMUSG00000031934	Panx1	4.65143e-32	0.051253	7.98325e-28	Mesenchyme
ENSMUSG00000042462	Dctpp1	1.28133e-09	0.0512284	2.19915e-05	Mesenchyme
ENSMUSG00000031060	Rbm10	7.66713e-18	0.0512037	1.31591e-13	Mesenchyme
ENSMUSG00000039740	Alg2	1.28505e-30	0.0511624	2.20554e-26	Mesenchyme
ENSMUSG00000036202	Rif1	3.4806e-15	0.0511198	5.97376e-11	Mesenchyme
ENSMUSG00000024170	Telo2	1.80577e-24	0.0510778	3.09924e-20	Mesenchyme
ENSMUSG00000003119	Cdk12	5.52173e-15	0.0510574	9.47695e-11	Mesenchyme
ENSMUSG00000005846	Rsl1d1	4.76691e-10	0.0510356	8.18145e-06	Mesenchyme
ENSMUSG00000041995	Zbed3	6.19155e-21	0.0510237	1.06265e-16	Mesenchyme
ENSMUSG00000050812	Ecpas	8.80891e-24	0.0510049	1.51187e-19	Mesenchyme
ENSMUSG00000025872	Thoc3	8.84914e-15	0.0507828	1.51878e-10	Mesenchyme
ENSMUSG00000028293	Slc35a1	5.90185e-20	0.0506547	1.01293e-15	Mesenchyme
ENSMUSG00000033732	Sf3b3	6.37439e-16	0.0505923	1.09404e-11	Mesenchyme
ENSMUSG00000026496	Parp1	6.95439e-13	0.0505721	1.19358e-08	Mesenchyme
ENSMUSG00000020899	Pfas	2.68716e-13	0.05056	4.61198e-09	Mesenchyme
ENSMUSG00000032640	Chsy1	3.98613e-26	0.0504977	6.84139e-22	Mesenchyme
ENSMUSG00000038384	Setd1b	6.49647e-25	0.0504181	1.11499e-20	Mesenchyme
ENSMUSG00000025272	Tro	2.60445e-24	0.0502566	4.47002e-20	Mesenchyme
ENSMUSG00000020844	Nxn	1.91722e-19	0.0502561	3.29053e-15	Mesenchyme
ENSMUSG00000024640	Psat1	1.04298e-11	0.0500895	1.79007e-07	Mesenchyme
ENSMUSG00000052751	Repin1	3.30878e-33	0.0500888	5.67887e-29	Mesenchyme
ENSMUSG00000056211	R3hdm1	1.9035e-16	0.0498307	3.26697e-12	Mesenchyme
ENSMUSG00000024826	Dpf2	3.1869e-18	0.0497475	5.46967e-14	Mesenchyme
ENSMUSG00000026484	Rnf2	1.89744e-18	0.0497278	3.25658e-14	Mesenchyme
ENSMUSG00000038055	Dexi	3.36337e-25	0.0497149	5.77256e-21	Mesenchyme
ENSMUSG00000048874	Phf3	8.9858e-16	0.0497104	1.54223e-11	Mesenchyme
ENSMUSG00000035171	1110059E24Rik	2.00361e-15	0.0496655	3.4388e-11	Mesenchyme
ENSMUSG00000031229	Atrx	1.7571e-13	0.0496642	3.01571e-09	Mesenchyme
ENSMUSG00000045438	Cox19	9.15158e-16	0.0496621	1.57069e-11	Mesenchyme
ENSMUSG00000047181	Samd14	1.747e-24	0.0496389	2.99838e-20	Mesenchyme
ENSMUSG00000059119	Nap1l4	5.02497e-14	0.0495613	8.62436e-10	Mesenchyme
ENSMUSG00000005034	Prkacb	4.06613e-23	0.0494377	6.9787e-19	Mesenchyme
ENSMUSG00000036186	Dipk1b	3.00286e-27	0.0494087	5.1538e-23	Mesenchyme
ENSMUSG00000005371	Fbxo11	2.64959e-22	0.049404	4.54749e-18	Mesenchyme
ENSMUSG00000022814	Umps	8.33435e-15	0.0493965	1.43043e-10	Mesenchyme
ENSMUSG00000038039	Gcc2	8.41139e-20	0.0493394	1.44365e-15	Mesenchyme
ENSMUSG00000020850	Prpf8	1.65992e-16	0.0493218	2.84892e-12	Mesenchyme
ENSMUSG00000005501	Usp40	1.48248e-26	0.0493086	2.54438e-22	Mesenchyme
ENSMUSG00000040782	Cop1	2.06917e-18	0.0493068	3.55131e-14	Mesenchyme
ENSMUSG00000045996	Polr2k	1.61581e-12	0.0492806	2.77321e-08	Mesenchyme
ENSMUSG00000027263	Tubgcp4	1.54041e-27	0.0492073	2.64381e-23	Mesenchyme
ENSMUSG00000056342	Usp34	4.58381e-14	0.049173	7.86719e-10	Mesenchyme
ENSMUSG00000030779	Rbbp6	1.88335e-14	0.0491585	3.2324e-10	Mesenchyme
ENSMUSG00000053754	Chd8	8.93436e-18	0.0491102	1.5334e-13	Mesenchyme
ENSMUSG00000028759	Hp1bp3	5.43257e-15	0.0491032	9.32392e-11	Mesenchyme
ENSMUSG00000039016	Timm8b	8.65635e-14	0.0490761	1.48569e-09	Mesenchyme
ENSMUSG00000024298	Zfp871	1.50294e-21	0.0490459	2.57949e-17	Mesenchyme
ENSMUSG00000028199	Cryz	8.61555e-29	0.0489161	1.47869e-24	Mesenchyme
ENSMUSG00000031728	Zfp821	2.13255e-26	0.0487366	3.66009e-22	Mesenchyme
ENSMUSG00000037572	Wdhd1	1.51763e-24	0.0487076	2.60472e-20	Mesenchyme
ENSMUSG00000036698	Ago2	8.25139e-14	0.0486996	1.41619e-09	Mesenchyme
ENSMUSG00000021039	Snw1	3.13081e-13	0.0486924	5.37341e-09	Mesenchyme
ENSMUSG00000074211	Sdhaf1	4.40496e-18	0.0486646	7.56023e-14	Mesenchyme
ENSMUSG00000032290	Ptpn9	6.84962e-23	0.0486057	1.1756e-18	Mesenchyme
ENSMUSG00000031545	Gpat4	1.54267e-17	0.0484923	2.64768e-13	Mesenchyme
ENSMUSG00000029401	Rilpl2	2.98661e-33	0.0484045	5.12592e-29	Mesenchyme
ENSMUSG00000031939	Taf1d	4.98137e-10	0.04839	8.54952e-06	Mesenchyme
ENSMUSG00000030057	Cnbp	5.75008e-08	0.0483591	0.000986887	Mesenchyme
ENSMUSG00000059834	Sclt1	4.92858e-25	0.048297	8.45893e-21	Mesenchyme
ENSMUSG00000014301	Pam16	1.24173e-14	0.0482692	2.13119e-10	Mesenchyme
ENSMUSG00000079065	BC005561	2.88095e-17	0.0481635	4.94457e-13	Mesenchyme
ENSMUSG00000022678	Nde1	4.56312e-14	0.0481101	7.83168e-10	Mesenchyme
ENSMUSG00000002031	Ift46	2.23757e-24	0.0480826	3.84035e-20	Mesenchyme
ENSMUSG00000020642	Rnf144a	7.01485e-23	0.0480806	1.20396e-18	Mesenchyme
ENSMUSG00000022194	Pabpn1	3.8101e-17	0.0480564	6.53928e-13	Mesenchyme
ENSMUSG00000043421	Hilpda	8.86478e-22	0.0480453	1.52146e-17	Mesenchyme
ENSMUSG00000034748	Sirt6	6.7664e-23	0.0480181	1.16132e-18	Mesenchyme
ENSMUSG00000005447	Pafah1b3	9.16226e-13	0.0480023	1.57252e-08	Mesenchyme
ENSMUSG00000026201	Stk16	1.21203e-15	0.0479083	2.08021e-11	Mesenchyme
ENSMUSG00000039298	Cdk5rap2	1.33608e-19	0.0478455	2.29311e-15	Mesenchyme
ENSMUSG00000022750	Klhl22	2.19834e-29	0.0478378	3.77301e-25	Mesenchyme
ENSMUSG00000079003	Samd1	2.1676e-26	0.0478254	3.72026e-22	Mesenchyme
ENSMUSG00000026623	Lpgat1	8.07539e-20	0.0478065	1.38598e-15	Mesenchyme
ENSMUSG00000029591	Ung	1.29207e-09	0.0477603	2.21758e-05	Mesenchyme
ENSMUSG00000020284	Cfap410	5.00743e-32	0.0476917	8.59426e-28	Mesenchyme
ENSMUSG00000000787	Ddx3x	6.34879e-10	0.0476838	1.08964e-05	Mesenchyme
ENSMUSG00000039191	Rbpj	3.86639e-18	0.0476569	6.63588e-14	Mesenchyme
ENSMUSG00000033020	Polr2f	1.16733e-10	0.0475782	2.00349e-06	Mesenchyme
ENSMUSG00000020534	Shmt1	2.16885e-15	0.0475424	3.72239e-11	Mesenchyme
ENSMUSG00000027469	Tpx2	1.13571e-08	0.0475393	0.000194922	Mesenchyme
ENSMUSG00000005718	Tfap4	4.52501e-19	0.0475344	7.76627e-15	Mesenchyme
ENSMUSG00000012422	Tmem167	9.68197e-12	0.0475261	1.66172e-07	Mesenchyme
ENSMUSG00000026035	Ppil3	2.86325e-15	0.0474777	4.91419e-11	Mesenchyme
ENSMUSG00000033411	Ctdspl2	3.73787e-18	0.0474641	6.4153e-14	Mesenchyme
ENSMUSG00000021597	Slf1	1.37215e-21	0.0474469	2.35502e-17	Mesenchyme
ENSMUSG00000027620	Rbm39	1.14013e-11	0.047377	1.9568e-07	Mesenchyme
ENSMUSG00000027394	Ttl	5.05322e-29	0.0473406	8.67285e-25	Mesenchyme
ENSMUSG00000046785	Epm2aip1	5.72024e-26	0.0472529	9.81765e-22	Mesenchyme
ENSMUSG00000057894	Zfp329	1.94832e-20	0.0470837	3.3439e-16	Mesenchyme
ENSMUSG00000024474	Ik	3.23707e-14	0.0470613	5.55578e-10	Mesenchyme
ENSMUSG00000018501	Ncor1	4.08168e-13	0.0470291	7.00538e-09	Mesenchyme
ENSMUSG00000020376	Rnf130	2.09266e-28	0.0469978	3.59163e-24	Mesenchyme
ENSMUSG00000022718	Dgcr8	6.59059e-22	0.0469916	1.13114e-17	Mesenchyme
ENSMUSG00000021374	Nup153	4.19403e-18	0.0469374	7.19822e-14	Mesenchyme
ENSMUSG00000047648	Fbxo30	5.38046e-25	0.0469271	9.23449e-21	Mesenchyme
ENSMUSG00000003528	Slc25a1	1.90364e-25	0.0467319	3.26722e-21	Mesenchyme
ENSMUSG00000058291	Zfp68	6.57299e-23	0.0466055	1.12812e-18	Mesenchyme
ENSMUSG00000062929	Cfl2	5.93428e-11	0.04653	1.0185e-06	Mesenchyme
ENSMUSG00000020089	Ppa1	1.22335e-08	0.0465197	0.000209964	Mesenchyme
ENSMUSG00000039660	Spout1	8.30467e-17	0.0464995	1.42533e-12	Mesenchyme
ENSMUSG00000057649	Brd9	7.01191e-20	0.0463552	1.20345e-15	Mesenchyme
ENSMUSG00000033819	Ppp1r16a	1.30671e-26	0.0462729	2.2427e-22	Mesenchyme
ENSMUSG00000041716	Gm20604	3.35797e-22	0.0462051	5.76329e-18	Mesenchyme
ENSMUSG00000029729	Zkscan1	5.44351e-20	0.0461975	9.34269e-16	Mesenchyme
ENSMUSG00000040661	Rad54l2	1.04478e-21	0.0461648	1.79316e-17	Mesenchyme
ENSMUSG00000025153	Fasn	2.1815e-15	0.0461392	3.74411e-11	Mesenchyme
ENSMUSG00000018537	Pcgf2	4.32741e-20	0.046129	7.42713e-16	Mesenchyme
ENSMUSG00000029461	Fam168a	4.58058e-22	0.0460871	7.86165e-18	Mesenchyme
ENSMUSG00000030435	U2af2	2.04808e-11	0.0460658	3.51512e-07	Mesenchyme
ENSMUSG00000032423	Syncrip	1.18855e-10	0.0460367	2.03991e-06	Mesenchyme
ENSMUSG00000061313	Ddhd2	8.86949e-26	0.0459375	1.52227e-21	Mesenchyme
ENSMUSG00000042608	Stk40	4.2238e-24	0.0458901	7.24932e-20	Mesenchyme
ENSMUSG00000068250	Amn1	6.53147e-19	0.0458795	1.121e-14	Mesenchyme
ENSMUSG00000038369	Ncoa6	1.84443e-24	0.0457813	3.16559e-20	Mesenchyme
ENSMUSG00000025010	Ccnj	8.8544e-27	0.045754	1.51968e-22	Mesenchyme
ENSMUSG00000028563	Tm2d1	5.35728e-16	0.0457112	9.1947e-12	Mesenchyme
ENSMUSG00000031314	Taf1	2.08291e-18	0.0456612	3.57489e-14	Mesenchyme
ENSMUSG00000060373	Hnrnpc	2.40931e-10	0.045642	4.13511e-06	Mesenchyme
ENSMUSG00000019841	Rev3l	5.35117e-24	0.0456206	9.18422e-20	Mesenchyme
ENSMUSG00000031386	Hcfc1	6.9219e-14	0.0455617	1.188e-09	Mesenchyme
ENSMUSG00000020180	Snrpd3	8.39803e-10	0.0455476	1.44135e-05	Mesenchyme
ENSMUSG00000058317	Ube2e2	2.78594e-23	0.0454178	4.7815e-19	Mesenchyme
ENSMUSG00000018974	Sart3	3.52843e-17	0.0453202	6.05585e-13	Mesenchyme
ENSMUSG00000042207	Kdm5b	8.38781e-13	0.0452367	1.4396e-08	Mesenchyme
ENSMUSG00000089824	Rbm12	2.39734e-20	0.0452327	4.11456e-16	Mesenchyme
ENSMUSG00000055799	Tcf7l1	5.94408e-19	0.045217	1.02018e-14	Mesenchyme
ENSMUSG00000050332	Amer1	3.70582e-19	0.0451897	6.3603e-15	Mesenchyme
ENSMUSG00000048170	Mcmbp	9.02806e-13	0.0451893	1.54949e-08	Mesenchyme
ENSMUSG00000033543	Gtf2a2	3.02401e-10	0.0451393	5.19011e-06	Mesenchyme
ENSMUSG00000034820	Cpsf7	1.07379e-21	0.0450541	1.84295e-17	Mesenchyme
ENSMUSG00000020610	Amz2	4.85918e-18	0.0449383	8.33981e-14	Mesenchyme
ENSMUSG00000036667	Tcaf1	1.58559e-19	0.0448554	2.72135e-15	Mesenchyme
ENSMUSG00000028284	Map3k7	2.19008e-19	0.0447984	3.75884e-15	Mesenchyme
ENSMUSG00000015289	Lage3	7.41562e-12	0.0447748	1.27274e-07	Mesenchyme
ENSMUSG00000033326	Kdm4a	7.62359e-23	0.0447671	1.30844e-18	Mesenchyme
ENSMUSG00000071226	Cecr2	5.31779e-20	0.0447527	9.12691e-16	Mesenchyme
ENSMUSG00000034083	Ccdc174	3.76668e-16	0.0447057	6.46475e-12	Mesenchyme
ENSMUSG00000074698	Csnk2a1	6.46774e-12	0.0446561	1.11006e-07	Mesenchyme
ENSMUSG00000031922	Cep57	7.84637e-15	0.0445604	1.34667e-10	Mesenchyme
ENSMUSG00000028911	Srsf4	3.51498e-13	0.0445382	6.03277e-09	Mesenchyme
ENSMUSG00000033307	Mif	1.19434e-06	0.0444715	0.0204985	Mesenchyme
ENSMUSG00000038914	Dido1	4.02915e-17	0.0444238	6.91522e-13	Mesenchyme
ENSMUSG00000021811	Dnajc9	1.40403e-10	0.0444231	2.40974e-06	Mesenchyme
ENSMUSG00000022031	Elp3	2.91782e-17	0.0443954	5.00786e-13	Mesenchyme
ENSMUSG00000003131	Pafah1b2	2.30626e-11	0.0443361	3.95823e-07	Mesenchyme
ENSMUSG00000038379	Ttk	4.14628e-19	0.0443054	7.11625e-15	Mesenchyme
ENSMUSG00000032340	Neo1	3.06254e-25	0.044297	5.25624e-21	Mesenchyme
ENSMUSG00000039804	Ncoa5	1.70434e-21	0.0441983	2.92516e-17	Mesenchyme
ENSMUSG00000041264	Uspl1	6.31817e-19	0.0441668	1.08439e-14	Mesenchyme
ENSMUSG00000059263	Usp47	1.48389e-15	0.0440949	2.5468e-11	Mesenchyme
ENSMUSG00000017837	Nkiras2	6.44916e-17	0.0440357	1.10687e-12	Mesenchyme
ENSMUSG00000047473	Zfp30	7.60971e-24	0.0439842	1.30606e-19	Mesenchyme
ENSMUSG00000008999	Bmp7	3.68747e-15	0.0439267	6.32881e-11	Mesenchyme
ENSMUSG00000036768	Kif15	1.16593e-15	0.0438936	2.00109e-11	Mesenchyme
ENSMUSG00000084957	Bbip1	4.98259e-13	0.0438491	8.55163e-09	Mesenchyme
ENSMUSG00000033075	Senp1	1.38789e-16	0.0438286	2.38204e-12	Mesenchyme
ENSMUSG00000038544	Inip	2.41975e-16	0.0437829	4.15302e-12	Mesenchyme
ENSMUSG00000101892	9130401M01Rik	3.36047e-12	0.0437401	5.76758e-08	Mesenchyme
ENSMUSG00000042688	Mapk6	1.21649e-13	0.0437256	2.08787e-09	Mesenchyme
ENSMUSG00000022897	Dyrk1a	4.2843e-19	0.0437208	7.35315e-15	Mesenchyme
ENSMUSG00000031226	Pbdc1	1.17888e-09	0.043673	2.02331e-05	Mesenchyme
ENSMUSG00000024070	Prkd3	6.71944e-15	0.0435821	1.15326e-10	Mesenchyme
ENSMUSG00000028402	Mpdz	1.31331e-20	0.0435729	2.25403e-16	Mesenchyme
ENSMUSG00000002058	Unc119	1.12356e-12	0.0435471	1.92836e-08	Mesenchyme
ENSMUSG00000030978	Rrm1	1.16053e-10	0.0434994	1.99182e-06	Mesenchyme
ENSMUSG00000042032	Mat2b	1.9678e-12	0.0434343	3.37733e-08	Mesenchyme
ENSMUSG00000097206	NA	3.14295e-16	0.0434138	5.39424e-12	Mesenchyme
ENSMUSG00000018401	Mtmr4	2.41191e-21	0.0434112	4.13956e-17	Mesenchyme
ENSMUSG00000041769	Ppp2r2d	4.18109e-14	0.0434025	7.176e-10	Mesenchyme
ENSMUSG00000048960	Prex2	3.32653e-14	0.0433836	5.70932e-10	Mesenchyme
ENSMUSG00000026510	Trp53bp2	1.95929e-22	0.0432543	3.36274e-18	Mesenchyme
ENSMUSG00000061374	Fiz1	3.41749e-15	0.043236	5.86543e-11	Mesenchyme
ENSMUSG00000052533	Nup188	1.77576e-21	0.0432229	3.04774e-17	Mesenchyme
ENSMUSG00000027255	Arfgap2	1.3159e-15	0.043214	2.25848e-11	Mesenchyme
ENSMUSG00000074656	Eif2s2	1.74893e-07	0.0430911	0.00300168	Mesenchyme
ENSMUSG00000047003	Zfp41	1.60915e-23	0.0430184	2.76178e-19	Mesenchyme
ENSMUSG00000031681	Smad1	2.82794e-17	0.0429656	4.85359e-13	Mesenchyme
ENSMUSG00000022338	Eny2	3.09205e-10	0.0429653	5.30688e-06	Mesenchyme
ENSMUSG00000032594	Ip6k1	9.52734e-21	0.0429353	1.63518e-16	Mesenchyme
ENSMUSG00000033952	Aspm	3.32579e-12	0.0428742	5.70806e-08	Mesenchyme
ENSMUSG00000058709	Egln2	3.28467e-13	0.0427583	5.63748e-09	Mesenchyme
ENSMUSG00000029471	Camkk2	6.34197e-23	0.0427475	1.08847e-18	Mesenchyme
ENSMUSG00000030811	Fbxl19	8.15428e-16	0.0427083	1.39952e-11	Mesenchyme
ENSMUSG00000048922	Cdca2	2.39875e-11	0.0426837	4.11698e-07	Mesenchyme
ENSMUSG00000029387	Gtf2h3	1.38003e-14	0.0426438	2.36855e-10	Mesenchyme
ENSMUSG00000030224	Strap	3.46605e-08	0.0426304	0.000594878	Mesenchyme
ENSMUSG00000040139	9430038I01Rik	9.19387e-18	0.0425909	1.57794e-13	Mesenchyme
ENSMUSG00000020211	Sf3a2	8.58414e-12	0.0425639	1.4733e-07	Mesenchyme
ENSMUSG00000025245	Lztfl1	1.69789e-18	0.042536	2.91409e-14	Mesenchyme
ENSMUSG00000030872	Gga2	1.29469e-12	0.0424805	2.22208e-08	Mesenchyme
ENSMUSG00000031485	Plpbp	1.00948e-20	0.0424148	1.73257e-16	Mesenchyme
ENSMUSG00000022360	Atad2	1.78223e-10	0.0424103	3.05884e-06	Mesenchyme
ENSMUSG00000061731	Ext1	1.92184e-19	0.0423481	3.29845e-15	Mesenchyme
ENSMUSG00000062822	4833420G17Rik	1.58375e-18	0.0423183	2.7182e-14	Mesenchyme
ENSMUSG00000020171	Yeats4	2.09632e-10	0.0422607	3.59791e-06	Mesenchyme
ENSMUSG00000028799	Zfp362	3.41613e-24	0.0422118	5.86311e-20	Mesenchyme
ENSMUSG00000059920	4930453N24Rik	1.3503e-13	0.0421423	2.31753e-09	Mesenchyme
ENSMUSG00000067787	Blcap	1.60799e-18	0.0421081	2.75979e-14	Mesenchyme
ENSMUSG00000053560	Ier2	2.94089e-08	0.0420851	0.000504744	Mesenchyme
ENSMUSG00000049550	Clip1	2.27139e-14	0.0420249	3.89838e-10	Mesenchyme
ENSMUSG00000023791	Pigx	9.93235e-12	0.041923	1.70469e-07	Mesenchyme
ENSMUSG00000021709	Erbin	1.77937e-16	0.0419047	3.05393e-12	Mesenchyme
ENSMUSG00000048106	4632415L05Rik	2.75895e-21	0.0418639	4.73519e-17	Mesenchyme
ENSMUSG00000040123	Zmym5	7.29037e-16	0.0418384	1.25125e-11	Mesenchyme
ENSMUSG00000021994	Wnt5a	3.42189e-08	0.0418111	0.000587298	Mesenchyme
ENSMUSG00000039826	Trub2	7.8928e-17	0.0418069	1.35464e-12	Mesenchyme
ENSMUSG00000028772	Zcchc17	1.18393e-11	0.0417717	2.03197e-07	Mesenchyme
ENSMUSG00000061024	Rrs1	2.71767e-07	0.0417086	0.00466433	Mesenchyme
ENSMUSG00000030056	Isy1	1.13827e-13	0.0417058	1.95362e-09	Mesenchyme
ENSMUSG00000043241	Upf2	2.03217e-14	0.0416941	3.48781e-10	Mesenchyme
ENSMUSG00000048109	Rbm15	7.18232e-11	0.0416478	1.2327e-06	Mesenchyme
ENSMUSG00000000131	Xpo6	6.98343e-15	0.0416056	1.19857e-10	Mesenchyme
ENSMUSG00000026960	Arl6ip6	6.14973e-11	0.0415873	1.05548e-06	Mesenchyme
ENSMUSG00000040446	Rprd1a	8.62238e-17	0.0415426	1.47986e-12	Mesenchyme
ENSMUSG00000022710	Usp7	2.78598e-13	0.0415214	4.78157e-09	Mesenchyme
ENSMUSG00000069135	Fgfr1op	2.15388e-19	0.0414884	3.69671e-15	Mesenchyme
ENSMUSG00000033102	Cdc14b	9.88608e-14	0.0414572	1.69675e-09	Mesenchyme
ENSMUSG00000034432	Cops8	6.38885e-10	0.0414563	1.09652e-05	Mesenchyme
ENSMUSG00000005899	Smpd4	3.8376e-19	0.0414196	6.58648e-15	Mesenchyme
ENSMUSG00000013822	Elof1	1.65234e-10	0.041392	2.83591e-06	Mesenchyme
ENSMUSG00000094870	Zfp131	5.60889e-14	0.0413892	9.62654e-10	Mesenchyme
ENSMUSG00000024384	Iws1	2.16431e-11	0.0413249	3.71461e-07	Mesenchyme
ENSMUSG00000002718	Cse1l	5.8631e-11	0.0413148	1.00628e-06	Mesenchyme
ENSMUSG00000033257	Ttll4	1.78453e-22	0.0412859	3.06279e-18	Mesenchyme
ENSMUSG00000027379	Bub1	7.7848e-12	0.0412468	1.33611e-07	Mesenchyme
ENSMUSG00000030231	Plekha5	3.52798e-18	0.0412326	6.05507e-14	Mesenchyme
ENSMUSG00000074994	Qser1	7.6876e-14	0.041209	1.31942e-09	Mesenchyme
ENSMUSG00000029670	Ing3	1.27718e-21	0.0411781	2.19203e-17	Mesenchyme
ENSMUSG00000035666	Gtf3c4	2.44063e-20	0.0411734	4.18886e-16	Mesenchyme
ENSMUSG00000029920	Smarcad1	1.61435e-11	0.0411296	2.7707e-07	Mesenchyme
ENSMUSG00000041483	Zfp281	8.15596e-16	0.041115	1.39981e-11	Mesenchyme
ENSMUSG00000006673	Qrich1	6.87319e-14	0.041106	1.17964e-09	Mesenchyme
ENSMUSG00000024238	Zeb1	1.75933e-10	0.0410744	3.01954e-06	Mesenchyme
ENSMUSG00000024213	Nudt3	1.19004e-14	0.041044	2.04247e-10	Mesenchyme
ENSMUSG00000020076	Ddx50	1.34839e-13	0.0410319	2.31425e-09	Mesenchyme
ENSMUSG00000061136	Prpf40a	1.26362e-08	0.0409237	0.000216875	Mesenchyme
ENSMUSG00000048100	Taf13	1.39557e-12	0.0408835	2.39522e-08	Mesenchyme
ENSMUSG00000003824	Syce2	7.73108e-12	0.0408405	1.32689e-07	Mesenchyme
ENSMUSG00000022255	Mtdh	3.79358e-08	0.0408399	0.000651092	Mesenchyme
ENSMUSG00000044030	Irf2bp1	1.30803e-15	0.0406577	2.24497e-11	Mesenchyme
ENSMUSG00000019761	Krt10	1.6062e-18	0.04056	2.75672e-14	Mesenchyme
ENSMUSG00000021868	Ppif	1.58332e-11	0.0404991	2.71745e-07	Mesenchyme
ENSMUSG00000040850	Psme4	1.01106e-11	0.0404846	1.73528e-07	Mesenchyme
ENSMUSG00000022698	Naa50	1.59142e-07	0.0404408	0.00273135	Mesenchyme
ENSMUSG00000031834	Pik3r2	5.602e-16	0.0404398	9.61472e-12	Mesenchyme
ENSMUSG00000006732	Mettl1	7.29069e-11	0.0404374	1.2513e-06	Mesenchyme
ENSMUSG00000017176	Nt5c3b	1.85937e-13	0.0403547	3.19124e-09	Mesenchyme
ENSMUSG00000042660	Wdr55	5.96349e-14	0.0402945	1.02351e-09	Mesenchyme
ENSMUSG00000062127	Cttnbp2nl	1.14171e-16	0.0402941	1.95953e-12	Mesenchyme
ENSMUSG00000032293	Ireb2	3.58699e-15	0.0401472	6.15635e-11	Mesenchyme
ENSMUSG00000037487	Ubr5	1.33501e-13	0.0401127	2.29128e-09	Mesenchyme
ENSMUSG00000036822	Topors	4.51165e-11	0.0400517	7.74335e-07	Mesenchyme
ENSMUSG00000061479	Snrpa	2.20158e-09	0.040016	3.77857e-05	Mesenchyme
ENSMUSG00000042364	Snx18	3.62473e-16	0.0399997	6.22112e-12	Mesenchyme
ENSMUSG00000024050	Wiz	5.75184e-18	0.0399896	9.87188e-14	Mesenchyme
ENSMUSG00000028545	Bend5	3.17758e-20	0.0398932	5.45368e-16	Mesenchyme
ENSMUSG00000022682	Rrn3	6.70521e-12	0.0398173	1.15081e-07	Mesenchyme
ENSMUSG00000039205	Ciz1	2.62342e-19	0.0398084	4.50257e-15	Mesenchyme
ENSMUSG00000020802	Ube2o	9.88258e-18	0.0397974	1.69615e-13	Mesenchyme
ENSMUSG00000052488	Cherp	5.51589e-15	0.039743	9.46693e-11	Mesenchyme
ENSMUSG00000041718	Alg13	1.07771e-19	0.0397196	1.84968e-15	Mesenchyme
ENSMUSG00000098702	1500015A07Rik	1.10231e-16	0.0397004	1.89189e-12	Mesenchyme
ENSMUSG00000057335	Cep170	4.25522e-17	0.0396988	7.30324e-13	Mesenchyme
ENSMUSG00000027288	Zfp106	1.33654e-08	0.0396389	0.00022939	Mesenchyme
ENSMUSG00000071359	Tbpl1	3.5534e-10	0.0395787	6.0987e-06	Mesenchyme
ENSMUSG00000018425	Dhx40	1.59089e-17	0.0395721	2.73045e-13	Mesenchyme
ENSMUSG00000052812	Atad2b	4.12835e-17	0.0395608	7.08549e-13	Mesenchyme
ENSMUSG00000032606	Nicn1	1.45306e-22	0.0395075	2.49388e-18	Mesenchyme
ENSMUSG00000034931	Dhx8	7.41468e-16	0.0394067	1.27258e-11	Mesenchyme
ENSMUSG00000000295	Hddc2	1.04109e-10	0.0394008	1.78681e-06	Mesenchyme
ENSMUSG00000020923	Ubtf	2.26001e-09	0.039373	3.87886e-05	Mesenchyme
ENSMUSG00000029283	Cdc7	7.43001e-18	0.0393313	1.27521e-13	Mesenchyme
ENSMUSG00000021495	Fam193b	6.56139e-20	0.0393258	1.12613e-15	Mesenchyme
ENSMUSG00000021327	Zkscan3	1.02004e-13	0.039294	1.7507e-09	Mesenchyme
ENSMUSG00000032171	Pin1	3.12846e-07	0.0392652	0.00536937	Mesenchyme
ENSMUSG00000033712	Ccar2	9.46626e-16	0.0392483	1.62469e-11	Mesenchyme
ENSMUSG00000038692	Hoxb4	2.83324e-09	0.039234	4.86269e-05	Mesenchyme
ENSMUSG00000035683	Melk	1.00129e-13	0.0391716	1.71852e-09	Mesenchyme
ENSMUSG00000020134	Peli1	1.81982e-11	0.0391421	3.12336e-07	Mesenchyme
ENSMUSG00000014195	Dnajc7	1.54801e-09	0.0391332	2.65684e-05	Mesenchyme
ENSMUSG00000026047	Poglut2	1.95805e-20	0.0391258	3.36061e-16	Mesenchyme
ENSMUSG00000024002	Brd4	2.76129e-10	0.0390939	4.73919e-06	Mesenchyme
ENSMUSG00000025246	Tbl1x	6.23667e-10	0.0390769	1.0704e-05	Mesenchyme
ENSMUSG00000035958	Tdp2	1.37385e-12	0.0390124	2.35795e-08	Mesenchyme
ENSMUSG00000024590	Lmnb1	8.69144e-08	0.0388483	0.00149171	Mesenchyme
ENSMUSG00000033983	Coil	8.23426e-18	0.0388125	1.41325e-13	Mesenchyme
ENSMUSG00000035293	G2e3	1.1752e-10	0.0387916	2.017e-06	Mesenchyme
ENSMUSG00000036980	Taf6	1.12007e-13	0.0387873	1.92237e-09	Mesenchyme
ENSMUSG00000055013	Agap1	1.56259e-15	0.0387769	2.68188e-11	Mesenchyme
ENSMUSG00000013629	Cad	1.19796e-13	0.0387363	2.05605e-09	Mesenchyme
ENSMUSG00000039849	Pcif1	4.24578e-12	0.038723	7.28704e-08	Mesenchyme
ENSMUSG00000032777	Gtf3c1	7.21691e-16	0.038632	1.23864e-11	Mesenchyme
ENSMUSG00000022827	Rabl3	5.44249e-21	0.0386212	9.34094e-17	Mesenchyme
ENSMUSG00000029455	Aldh2	2.13741e-10	0.0385794	3.66844e-06	Mesenchyme
ENSMUSG00000042520	Ubap2l	9.46966e-09	0.038508	0.000162528	Mesenchyme
ENSMUSG00000064037	Gpn1	2.33848e-11	0.0384972	4.01354e-07	Mesenchyme
ENSMUSG00000021901	Bap1	9.03346e-14	0.0384583	1.55041e-09	Mesenchyme
ENSMUSG00000037552	Plekhg2	1.03412e-16	0.0384399	1.77486e-12	Mesenchyme
ENSMUSG00000029725	Ppp1r35	1.32102e-12	0.0382621	2.26727e-08	Mesenchyme
ENSMUSG00000095403	Gm21092	1.13202e-08	0.0382554	0.000194289	Mesenchyme
ENSMUSG00000052713	Zfp608	7.54125e-17	0.038205	1.29431e-12	Mesenchyme
ENSMUSG00000027099	Mtx2	3.16538e-07	0.0382022	0.00543275	Mesenchyme
ENSMUSG00000008373	Prpf31	1.70884e-09	0.0381204	2.93288e-05	Mesenchyme
ENSMUSG00000028960	Ube4b	5.24932e-12	0.0380999	9.00941e-08	Mesenchyme
ENSMUSG00000053929	Cyhr1	2.0669e-14	0.0379914	3.54742e-10	Mesenchyme
ENSMUSG00000025474	Tubgcp2	9.75645e-15	0.037937	1.6745e-10	Mesenchyme
ENSMUSG00000024007	Ppil1	1.25476e-07	0.0378969	0.00215354	Mesenchyme
ENSMUSG00000019822	Smpd2	3.53017e-20	0.0378331	6.05883e-16	Mesenchyme
ENSMUSG00000096768	Gm47283	5.46677e-09	0.0378283	9.38262e-05	Mesenchyme
ENSMUSG00000020283	Pex13	5.44681e-14	0.0377714	9.34837e-10	Mesenchyme
ENSMUSG00000026174	Cnot9	1.58926e-12	0.0377325	2.72764e-08	Mesenchyme
ENSMUSG00000030852	Tacc2	9.62123e-14	0.0376981	1.65129e-09	Mesenchyme
ENSMUSG00000066415	Msl2	2.85619e-15	0.0376956	4.90208e-11	Mesenchyme
ENSMUSG00000018567	Gabarap	4.57305e-09	0.0376459	7.84873e-05	Mesenchyme
ENSMUSG00000061607	Mdc1	1.7158e-17	0.0375726	2.94482e-13	Mesenchyme
ENSMUSG00000029059	Prxl2b	1.83537e-19	0.0375255	3.15005e-15	Mesenchyme
ENSMUSG00000025050	Pcgf6	3.85923e-13	0.0375146	6.6236e-09	Mesenchyme
ENSMUSG00000014550	Rbsn	1.32869e-18	0.0374614	2.28044e-14	Mesenchyme
ENSMUSG00000022974	Paxbp1	8.81905e-12	0.0374188	1.51361e-07	Mesenchyme
ENSMUSG00000019370	Calm3	3.51933e-08	0.0373418	0.000604022	Mesenchyme
ENSMUSG00000029910	Mad2l1	4.93806e-08	0.0372674	0.000847519	Mesenchyme
ENSMUSG00000028809	Srrm1	1.6042e-07	0.0372636	0.00275329	Mesenchyme
ENSMUSG00000030726	Pold3	2.71613e-11	0.037225	4.6617e-07	Mesenchyme
ENSMUSG00000048039	Isg20l2	1.0175e-11	0.0372185	1.74633e-07	Mesenchyme
ENSMUSG00000025871	4833439L19Rik	2.9316e-10	0.0371572	5.03151e-06	Mesenchyme
ENSMUSG00000026036	Nif3l1	6.71547e-13	0.0371432	1.15258e-08	Mesenchyme
ENSMUSG00000004056	Akt2	5.13476e-13	0.0370821	8.81279e-09	Mesenchyme
ENSMUSG00000032727	Mier3	4.63416e-19	0.0370557	7.95361e-15	Mesenchyme
ENSMUSG00000045817	Zfp36l2	9.29413e-09	0.0370221	0.000159515	Mesenchyme
ENSMUSG00000057637	Prdm2	1.83439e-16	0.0370085	3.14836e-12	Mesenchyme
ENSMUSG00000026739	Bmi1	2.42065e-16	0.0369778	4.15457e-12	Mesenchyme
ENSMUSG00000031609	Sap30	8.06348e-08	0.0369508	0.00138394	Mesenchyme
ENSMUSG00000021018	Polr2h	9.86428e-08	0.036942	0.00169301	Mesenchyme
ENSMUSG00000019782	Rwdd1	8.3912e-07	0.0369133	0.0144018	Mesenchyme
ENSMUSG00000020462	Cfap36	6.89796e-13	0.0368807	1.1839e-08	Mesenchyme
ENSMUSG00000000751	Rpa1	2.15248e-11	0.0368759	3.69429e-07	Mesenchyme
ENSMUSG00000019738	Polr2i	1.8016e-08	0.0368625	0.000309209	Mesenchyme
ENSMUSG00000016984	Etaa1	2.64114e-12	0.0368608	4.533e-08	Mesenchyme
ENSMUSG00000097415	AU020206	8.52372e-18	0.0368343	1.46293e-13	Mesenchyme
ENSMUSG00000031403	Dkc1	1.54353e-06	0.036811	0.0264917	Mesenchyme
ENSMUSG00000050730	Arhgap42	7.80968e-18	0.0368099	1.34038e-13	Mesenchyme
ENSMUSG00000007670	Khsrp	2.0944e-12	0.0367077	3.59462e-08	Mesenchyme
ENSMUSG00000042492	Tbc1d10b	6.66377e-17	0.0366478	1.1437e-12	Mesenchyme
ENSMUSG00000023104	Rfc2	1.30732e-08	0.036642	0.000224375	Mesenchyme
ENSMUSG00000038902	Pogz	7.95037e-15	0.0365595	1.36452e-10	Mesenchyme
ENSMUSG00000042298	Ttc19	1.6405e-17	0.0365323	2.81558e-13	Mesenchyme
ENSMUSG00000040725	Hnrnpul1	1.14879e-09	0.0364801	1.97167e-05	Mesenchyme
ENSMUSG00000027459	Fam110a	6.64946e-16	0.0364533	1.14125e-11	Mesenchyme
ENSMUSG00000042548	Asxl1	3.20536e-12	0.0362785	5.50136e-08	Mesenchyme
ENSMUSG00000034518	Hmgxb4	8.8885e-11	0.036277	1.52553e-06	Mesenchyme
ENSMUSG00000039917	Rhbdd2	7.78661e-19	0.0362466	1.33642e-14	Mesenchyme
ENSMUSG00000027823	Gmps	2.57852e-07	0.036215	0.00442552	Mesenchyme
ENSMUSG00000044098	Rsbn1	9.48226e-14	0.0362047	1.62744e-09	Mesenchyme
ENSMUSG00000079184	Mphosph8	2.06562e-08	0.0361729	0.000354522	Mesenchyme
ENSMUSG00000020156	Pwwp3a	2.87442e-09	0.0360637	4.93336e-05	Mesenchyme
ENSMUSG00000071533	Pcnp	1.6602e-07	0.0360119	0.00284939	Mesenchyme
ENSMUSG00000026270	Capn10	2.14795e-19	0.0359333	3.68653e-15	Mesenchyme
ENSMUSG00000036430	Tbcc	5.27222e-12	0.0357834	9.04871e-08	Mesenchyme
ENSMUSG00000049728	Zfp668	4.29075e-17	0.0357543	7.36422e-13	Mesenchyme
ENSMUSG00000014873	Surf2	3.30823e-10	0.0357324	5.67791e-06	Mesenchyme
ENSMUSG00000028986	Klhl7	4.3771e-18	0.0357265	7.51242e-14	Mesenchyme
ENSMUSG00000027367	Stard7	5.79654e-09	0.0356538	9.94861e-05	Mesenchyme
ENSMUSG00000004768	Rab23	1.89921e-18	0.035644	3.25962e-14	Mesenchyme
ENSMUSG00000047534	Mis18bp1	5.3962e-07	0.0356294	0.0092615	Mesenchyme
ENSMUSG00000037197	Rbm17	1.66328e-06	0.0355918	0.0285468	Mesenchyme
ENSMUSG00000054823	Nsd3	1.17651e-10	0.0355274	2.01924e-06	Mesenchyme
ENSMUSG00000040888	Gfer	3.03692e-08	0.0354755	0.000521227	Mesenchyme
ENSMUSG00000053730	Tmem39b	1.37887e-16	0.0354271	2.36656e-12	Mesenchyme
ENSMUSG00000034109	Golim4	1.74545e-10	0.0354259	2.99572e-06	Mesenchyme
ENSMUSG00000040928	S100pbp	3.89057e-18	0.0353994	6.67738e-14	Mesenchyme
ENSMUSG00000046591	Ticrr	5.83781e-17	0.0353933	1.00194e-12	Mesenchyme
ENSMUSG00000062761	Zfp512	1.06849e-11	0.0353227	1.83384e-07	Mesenchyme
ENSMUSG00000028060	Khdc4	4.17574e-12	0.0352832	7.16683e-08	Mesenchyme
ENSMUSG00000037791	Phf12	7.18063e-13	0.0352754	1.23241e-08	Mesenchyme
ENSMUSG00000025369	Smarcc2	1.55479e-13	0.0352741	2.66849e-09	Mesenchyme
ENSMUSG00000029238	Clock	2.3542e-15	0.035257	4.04051e-11	Mesenchyme
ENSMUSG00000026694	Eef1aknmt	1.56711e-16	0.0352297	2.68963e-12	Mesenchyme
ENSMUSG00000025920	Stau2	7.28509e-15	0.0352172	1.25034e-10	Mesenchyme
ENSMUSG00000020265	Sumo3	1.39048e-06	0.0350764	0.0238647	Mesenchyme
ENSMUSG00000024283	Wac	3.755e-09	0.0350546	6.4447e-05	Mesenchyme
ENSMUSG00000045411	2410002F23Rik	3.11494e-10	0.0350174	5.34618e-06	Mesenchyme
ENSMUSG00000057895	Zfp105	1.30262e-16	0.0350012	2.23569e-12	Mesenchyme
ENSMUSG00000027531	Impa1	1.23334e-09	0.0349585	2.11678e-05	Mesenchyme
ENSMUSG00000041712	Ubr7	3.64824e-11	0.0349419	6.26148e-07	Mesenchyme
ENSMUSG00000004895	Prcc	1.85133e-13	0.0349211	3.17744e-09	Mesenchyme
ENSMUSG00000000339	Rtca	9.4005e-10	0.0349048	1.61341e-05	Mesenchyme
ENSMUSG00000012296	Tjap1	4.53738e-14	0.0348975	7.78751e-10	Mesenchyme
ENSMUSG00000031984	2810004N23Rik	8.28026e-07	0.0348246	0.0142114	Mesenchyme
ENSMUSG00000001517	Foxm1	3.46724e-15	0.0348222	5.95082e-11	Mesenchyme
ENSMUSG00000014355	Anapc1	3.03836e-10	0.0347622	5.21474e-06	Mesenchyme
ENSMUSG00000031902	Nfatc3	6.1143e-16	0.0347172	1.0494e-11	Mesenchyme
ENSMUSG00000032320	Rcn2	1.22817e-07	0.0346261	0.0021079	Mesenchyme
ENSMUSG00000031536	Polb	4.03343e-11	0.0345995	6.92258e-07	Mesenchyme
ENSMUSG00000006800	Sulf2	7.56486e-08	0.03459	0.00129836	Mesenchyme
ENSMUSG00000017677	Wsb1	7.03448e-09	0.0344678	0.000120733	Mesenchyme
ENSMUSG00000028760	Eif4g3	1.66499e-08	0.0344556	0.000285763	Mesenchyme
ENSMUSG00000033350	Chst2	9.82151e-11	0.0344391	1.68567e-06	Mesenchyme
ENSMUSG00000025817	Nudt5	4.6738e-07	0.034388	0.00802164	Mesenchyme
ENSMUSG00000030172	Erc1	2.77771e-12	0.0343848	4.76738e-08	Mesenchyme
ENSMUSG00000028988	Ctnnbip1	1.1135e-07	0.0343628	0.0019111	Mesenchyme
ENSMUSG00000025423	Pias2	9.32101e-12	0.0343533	1.59976e-07	Mesenchyme
ENSMUSG00000028423	Nfx1	1.0436e-09	0.0342987	1.79113e-05	Mesenchyme
ENSMUSG00000034424	Gcsh	2.49905e-06	0.0342782	0.0428911	Mesenchyme
ENSMUSG00000027651	Rprd1b	2.45907e-11	0.0342623	4.22051e-07	Mesenchyme
ENSMUSG00000029267	Mtf2	9.75163e-08	0.0342581	0.00167367	Mesenchyme
ENSMUSG00000042198	Chchd7	1.33149e-07	0.0342528	0.00228523	Mesenchyme
ENSMUSG00000025427	Rnf165	4.31978e-13	0.0342511	7.41403e-09	Mesenchyme
ENSMUSG00000037958	Nsrp1	1.92094e-08	0.0341661	0.000329692	Mesenchyme
ENSMUSG00000002055	Spag5	5.85046e-13	0.0341268	1.00411e-08	Mesenchyme
ENSMUSG00000041740	Rnf10	4.15695e-07	0.034041	0.00713457	Mesenchyme
ENSMUSG00000022536	Glyr1	3.69903e-08	0.034034	0.000634865	Mesenchyme
ENSMUSG00000040720	Virma	2.52789e-12	0.0339635	4.33862e-08	Mesenchyme
ENSMUSG00000090083	Rnf8	4.7921e-12	0.0339462	8.22468e-08	Mesenchyme
ENSMUSG00000028053	Ash1l	7.3491e-09	0.0339412	0.000126133	Mesenchyme
ENSMUSG00000005204	Senp3	5.64402e-12	0.0339053	9.68682e-08	Mesenchyme
ENSMUSG00000061950	Ppp4r1	1.06897e-13	0.033899	1.83467e-09	Mesenchyme
ENSMUSG00000030934	Oat	7.25719e-09	0.0338351	0.000124555	Mesenchyme
ENSMUSG00000027569	Mrgbp	1.67116e-13	0.0337773	2.86821e-09	Mesenchyme
ENSMUSG00000020687	Cdc27	6.24924e-10	0.0337645	1.07256e-05	Mesenchyme
ENSMUSG00000062421	Arf2	1.59859e-16	0.0337224	2.74365e-12	Mesenchyme
ENSMUSG00000046111	Cep295	3.84686e-10	0.0336826	6.60237e-06	Mesenchyme
ENSMUSG00000008200	Fnbp4	2.77502e-10	0.0336517	4.76276e-06	Mesenchyme
ENSMUSG00000034290	Nek9	8.57345e-15	0.0336127	1.47146e-10	Mesenchyme
ENSMUSG00000007827	Ankrd26	4.55537e-12	0.033582	7.81838e-08	Mesenchyme
ENSMUSG00000047417	Rexo1	1.35538e-08	0.0335558	0.000232625	Mesenchyme
ENSMUSG00000024580	Grpel2	4.13909e-13	0.0335152	7.10392e-09	Mesenchyme
ENSMUSG00000024392	Bag6	2.33366e-08	0.0335007	0.000400526	Mesenchyme
ENSMUSG00000046897	Zfp740	1.91588e-13	0.0333579	3.28823e-09	Mesenchyme
ENSMUSG00000014601	Strip1	3.70355e-13	0.0333273	6.3564e-09	Mesenchyme
ENSMUSG00000026955	Sapcd2	4.9669e-10	0.0332841	8.52469e-06	Mesenchyme
ENSMUSG00000042472	Zfp410	1.01813e-12	0.0332771	1.74742e-08	Mesenchyme
ENSMUSG00000023072	Cep89	1.13946e-13	0.0332367	1.95566e-09	Mesenchyme
ENSMUSG00000022020	Naa16	2.61992e-12	0.033214	4.49656e-08	Mesenchyme
ENSMUSG00000052144	Ppp4r2	2.0464e-07	0.0332102	0.00351223	Mesenchyme
ENSMUSG00000079562	Maea	3.9475e-08	0.0331893	0.000677509	Mesenchyme
ENSMUSG00000074238	Ap1ar	2.68612e-08	0.0331267	0.000461019	Mesenchyme
ENSMUSG00000040596	Pogk	2.15437e-14	0.0331086	3.69754e-10	Mesenchyme
ENSMUSG00000041353	Tmem29	1.90147e-09	0.0331049	3.2635e-05	Mesenchyme
ENSMUSG00000039100	March6	4.16392e-13	0.0330468	7.14654e-09	Mesenchyme
ENSMUSG00000041815	Poldip3	1.38722e-09	0.0330138	2.38088e-05	Mesenchyme
ENSMUSG00000032097	Ddx6	6.20727e-07	0.0330016	0.0106535	Mesenchyme
ENSMUSG00000049504	Proser1	1.88423e-10	0.0329653	3.2339e-06	Mesenchyme
ENSMUSG00000017421	Zfp207	5.16285e-07	0.0329628	0.008861	Mesenchyme
ENSMUSG00000029625	Cpsf4	3.12239e-10	0.0329343	5.35895e-06	Mesenchyme
ENSMUSG00000047710	Champ1	1.98006e-12	0.0329156	3.39838e-08	Mesenchyme
ENSMUSG00000035901	Dennd5a	5.23153e-14	0.0329042	8.97888e-10	Mesenchyme
ENSMUSG00000002052	Supt6	5.53769e-09	0.0327871	9.50433e-05	Mesenchyme
ENSMUSG00000066043	Phactr4	1.77686e-11	0.0327643	3.04963e-07	Mesenchyme
ENSMUSG00000030423	Pop4	1.30423e-08	0.0327313	0.000223845	Mesenchyme
ENSMUSG00000028549	Itgb3bp	4.51974e-09	0.0326116	7.75723e-05	Mesenchyme
ENSMUSG00000027428	Rbbp9	1.5567e-13	0.0325243	2.67176e-09	Mesenchyme
ENSMUSG00000034152	Exoc3	3.94744e-09	0.0324849	6.775e-05	Mesenchyme
ENSMUSG00000018160	Med1	7.5067e-09	0.0324773	0.000128838	Mesenchyme
ENSMUSG00000035529	Prdm4	8.07814e-13	0.0324689	1.38645e-08	Mesenchyme
ENSMUSG00000051675	Trim32	4.79547e-11	0.0324545	8.23047e-07	Mesenchyme
ENSMUSG00000061046	Haghl	1.43484e-13	0.0324456	2.46262e-09	Mesenchyme
ENSMUSG00000045273	Cenph	3.26952e-07	0.0322724	0.00561148	Mesenchyme
ENSMUSG00000060639	Hist1h4i	1.52323e-06	0.0322494	0.0261432	Mesenchyme
ENSMUSG00000040374	Pex2	1.75591e-09	0.032177	3.01368e-05	Mesenchyme
ENSMUSG00000019971	Cep290	2.39172e-12	0.0321218	4.1049e-08	Mesenchyme
ENSMUSG00000015597	Zfp318	1.71643e-11	0.0321109	2.94591e-07	Mesenchyme
ENSMUSG00000042605	Atxn2	2.66238e-10	0.0320971	4.56945e-06	Mesenchyme
ENSMUSG00000016477	E2f3	2.51981e-14	0.0320956	4.32475e-10	Mesenchyme
ENSMUSG00000029190	D5Ertd579e	1.57805e-11	0.0319626	2.7084e-07	Mesenchyme
ENSMUSG00000028678	Kif2c	1.2767e-07	0.0319298	0.00219119	Mesenchyme
ENSMUSG00000022201	Zfr	1.35071e-07	0.0319023	0.00231822	Mesenchyme
ENSMUSG00000041219	Arhgap11a	2.73784e-08	0.0318287	0.000469895	Mesenchyme
ENSMUSG00000021911	Parg	3.68336e-10	0.0317822	6.32176e-06	Mesenchyme
ENSMUSG00000047213	Ythdf3	2.7016e-10	0.0317786	4.63676e-06	Mesenchyme
ENSMUSG00000024921	Smarca2	8.96688e-09	0.0317631	0.000153899	Mesenchyme
ENSMUSG00000038446	Cdc40	1.1673e-09	0.0317071	2.00343e-05	Mesenchyme
ENSMUSG00000016018	Mtrex	4.83776e-10	0.0316638	8.30304e-06	Mesenchyme
ENSMUSG00000042831	Alkbh6	1.75957e-10	0.0316126	3.01995e-06	Mesenchyme
ENSMUSG00000057181	5730455P16Rik	1.09765e-13	0.0315454	1.8839e-09	Mesenchyme
ENSMUSG00000027599	Armc1	2.04882e-06	0.0315379	0.0351639	Mesenchyme
ENSMUSG00000042389	Tsen2	7.33716e-13	0.0315002	1.25928e-08	Mesenchyme
ENSMUSG00000026987	Baz2b	5.65542e-08	0.0314261	0.00097064	Mesenchyme
ENSMUSG00000062014	Gmfb	5.14389e-07	0.0314178	0.00882846	Mesenchyme
ENSMUSG00000037351	Actr1b	1.6853e-07	0.0313353	0.00289248	Mesenchyme
ENSMUSG00000002968	Med25	2.1608e-08	0.0313221	0.000370859	Mesenchyme
ENSMUSG00000029635	Cdk8	5.60403e-09	0.0313165	9.6182e-05	Mesenchyme
ENSMUSG00000003269	Cyth2	3.13618e-07	0.0312891	0.00538263	Mesenchyme
ENSMUSG00000025950	Idh1	6.8873e-09	0.0312626	0.000118207	Mesenchyme
ENSMUSG00000024043	Arhgap28	2.10974e-09	0.0311638	3.62094e-05	Mesenchyme
ENSMUSG00000022141	Nipbl	7.41675e-07	0.0311045	0.0127294	Mesenchyme
ENSMUSG00000010911	Apip	3.5011e-09	0.0310859	6.00894e-05	Mesenchyme
ENSMUSG00000036639	Nudt1	1.28827e-09	0.0310734	2.21106e-05	Mesenchyme
ENSMUSG00000075376	Rc3h2	4.11419e-10	0.0309276	7.06118e-06	Mesenchyme
ENSMUSG00000030386	Zfp606	1.77268e-13	0.0309243	3.04245e-09	Mesenchyme
ENSMUSG00000024908	Ppp6r3	4.72426e-10	0.0309201	8.10825e-06	Mesenchyme
ENSMUSG00000033166	Dis3	9.29715e-10	0.030909	1.59567e-05	Mesenchyme
ENSMUSG00000057134	Ado	1.78594e-07	0.0308818	0.00306522	Mesenchyme
ENSMUSG00000040761	Spen	2.75806e-10	0.0306818	4.73365e-06	Mesenchyme
ENSMUSG00000042790	Rnf214	4.42169e-11	0.0306084	7.58895e-07	Mesenchyme
ENSMUSG00000029089	5730480H06Rik	4.69747e-12	0.0306011	8.06227e-08	Mesenchyme
ENSMUSG00000025898	Cwf19l2	1.27026e-10	0.0305849	2.18016e-06	Mesenchyme
ENSMUSG00000022466	Rpap3	9.15678e-09	0.0305238	0.000157158	Mesenchyme
ENSMUSG00000042508	Dmtf1	7.35837e-10	0.0304137	1.26292e-05	Mesenchyme
ENSMUSG00000051483	Cbr1	4.43463e-08	0.0303968	0.000761116	Mesenchyme
ENSMUSG00000032601	Prkar2a	1.14161e-08	0.0303605	0.000195935	Mesenchyme
ENSMUSG00000030086	Chchd6	1.36476e-08	0.0302778	0.000234234	Mesenchyme
ENSMUSG00000026883	Dab2ip	2.12596e-09	0.0302342	3.64879e-05	Mesenchyme
ENSMUSG00000039262	Prrc2b	3.47994e-07	0.0302226	0.00597262	Mesenchyme
ENSMUSG00000026554	Dcaf8	1.09293e-07	0.0302116	0.00187579	Mesenchyme
ENSMUSG00000075000	Nrbf2	3.85359e-08	0.0301823	0.000661391	Mesenchyme
ENSMUSG00000035443	Thyn1	8.39706e-07	0.030157	0.0144119	Mesenchyme
ENSMUSG00000041124	Msantd4	4.9653e-11	0.030129	8.52195e-07	Mesenchyme
ENSMUSG00000001518	Itfg2	4.32218e-11	0.0300662	7.41816e-07	Mesenchyme
ENSMUSG00000007613	Tgfbr1	2.84445e-08	0.0300516	0.000488193	Mesenchyme
ENSMUSG00000011960	Ccnt1	8.04386e-08	0.0300501	0.00138057	Mesenchyme
ENSMUSG00000050240	Hic2	1.10275e-09	0.0300226	1.89265e-05	Mesenchyme
ENSMUSG00000032374	Plod2	5.29917e-11	0.0300168	9.09497e-07	Mesenchyme
ENSMUSG00000031158	Timm17b	5.35357e-07	0.0299473	0.00918833	Mesenchyme
ENSMUSG00000032491	Nradd	1.23352e-09	0.0299427	2.11708e-05	Mesenchyme
ENSMUSG00000024182	Axin1	1.95653e-12	0.0299413	3.35799e-08	Mesenchyme
ENSMUSG00000054226	Tprkb	8.07647e-10	0.0298799	1.38617e-05	Mesenchyme
ENSMUSG00000049606	Zfp644	1.21839e-06	0.0298649	0.0209112	Mesenchyme
ENSMUSG00000046311	Zfp62	1.14002e-11	0.0297712	1.95661e-07	Mesenchyme
ENSMUSG00000038936	Sccpdh	3.56013e-10	0.0297554	6.11025e-06	Mesenchyme
ENSMUSG00000038459	Abhd17c	1.9321e-07	0.0297344	0.00331607	Mesenchyme
ENSMUSG00000032525	Nktr	2.81687e-06	0.0296987	0.0483459	Mesenchyme
ENSMUSG00000042595	Fam199x	2.01098e-11	0.0296037	3.45144e-07	Mesenchyme
ENSMUSG00000048271	Rbm33	3.82768e-10	0.0295794	6.56944e-06	Mesenchyme
ENSMUSG00000023911	Flywch2	2.87783e-09	0.0295791	4.93922e-05	Mesenchyme
ENSMUSG00000026516	Nvl	1.93537e-07	0.0295462	0.00332168	Mesenchyme
ENSMUSG00000028106	Rprd2	4.41281e-10	0.0294776	7.57371e-06	Mesenchyme
ENSMUSG00000039130	Zc3hc1	1.47234e-07	0.0294498	0.00252698	Mesenchyme
ENSMUSG00000047146	Tet1	1.22243e-11	0.0293853	2.09806e-07	Mesenchyme
ENSMUSG00000020697	Lig3	2.12267e-10	0.0293206	3.64314e-06	Mesenchyme
ENSMUSG00000038079	Tmem237	1.46165e-11	0.0292788	2.50863e-07	Mesenchyme
ENSMUSG00000039953	Clstn1	1.26574e-11	0.0292337	2.17239e-07	Mesenchyme
ENSMUSG00000014767	Tbp	8.55261e-12	0.0292222	1.46789e-07	Mesenchyme
ENSMUSG00000007411	Mark3	1.70689e-07	0.0291997	0.00292954	Mesenchyme
ENSMUSG00000024654	Asrgl1	5.97306e-11	0.0291433	1.02516e-06	Mesenchyme
ENSMUSG00000029366	Dck	3.20897e-09	0.0291212	5.50755e-05	Mesenchyme
ENSMUSG00000022677	Fopnl	2.31163e-07	0.0290164	0.00396744	Mesenchyme
ENSMUSG00000038095	Sbno1	1.53691e-06	0.0290145	0.0263779	Mesenchyme
ENSMUSG00000025812	Pard3	2.13896e-07	0.0289666	0.00367111	Mesenchyme
ENSMUSG00000058006	Mdn1	2.38368e-07	0.0289496	0.0040911	Mesenchyme
ENSMUSG00000030942	Thumpd1	1.22073e-06	0.0289187	0.0209513	Mesenchyme
ENSMUSG00000032898	Fbxo21	4.39805e-11	0.0288864	7.54838e-07	Mesenchyme
ENSMUSG00000029439	Sfswap	1.31361e-07	0.0288767	0.00225455	Mesenchyme
ENSMUSG00000024400	Wdr33	1.62455e-07	0.0288688	0.00278821	Mesenchyme
ENSMUSG00000029863	Casp2	3.85635e-09	0.0287987	6.61865e-05	Mesenchyme
ENSMUSG00000011831	Evi5	2.63544e-07	0.0287951	0.0045232	Mesenchyme
ENSMUSG00000033186	Mzt1	9.76834e-07	0.028691	0.0167654	Mesenchyme
ENSMUSG00000027162	Lin7c	2.51976e-07	0.0286794	0.00432467	Mesenchyme
ENSMUSG00000020929	Eftud2	1.13336e-06	0.0286712	0.0194518	Mesenchyme
ENSMUSG00000023079	Gtf2ird1	6.36993e-09	0.0285778	0.000109327	Mesenchyme
ENSMUSG00000045482	Trrap	4.5916e-09	0.0285767	7.88057e-05	Mesenchyme
ENSMUSG00000026563	Tada1	3.59619e-09	0.0285336	6.17213e-05	Mesenchyme
ENSMUSG00000022837	Iqcb1	4.61272e-09	0.0285198	7.91681e-05	Mesenchyme
ENSMUSG00000036053	Fmnl2	4.24153e-11	0.0284779	7.27974e-07	Mesenchyme
ENSMUSG00000022983	Scaf4	1.77542e-10	0.0284686	3.04716e-06	Mesenchyme
ENSMUSG00000022945	Chaf1b	7.53052e-07	0.0284572	0.0129246	Mesenchyme
ENSMUSG00000021555	Naa35	1.28728e-06	0.0284311	0.0220935	Mesenchyme
ENSMUSG00000003660	Snrnp200	6.49335e-07	0.0283871	0.0111445	Mesenchyme
ENSMUSG00000042197	Zfp451	7.4784e-08	0.0283322	0.00128352	Mesenchyme
ENSMUSG00000040220	Gas8	9.00031e-11	0.0283078	1.54472e-06	Mesenchyme
ENSMUSG00000035575	Utp6	2.14445e-08	0.0283076	0.000368051	Mesenchyme
ENSMUSG00000022702	Hira	4.78338e-09	0.0282649	8.20972e-05	Mesenchyme
ENSMUSG00000039759	Thap3	2.1404e-09	0.0282634	3.67356e-05	Mesenchyme
ENSMUSG00000022100	Xpo7	6.55134e-08	0.0282628	0.00112441	Mesenchyme
ENSMUSG00000058444	Map2k5	8.16876e-10	0.0281625	1.402e-05	Mesenchyme
ENSMUSG00000028030	Tbck	1.08695e-11	0.0281468	1.86554e-07	Mesenchyme
ENSMUSG00000029505	Ep400	4.74023e-07	0.0281319	0.00813566	Mesenchyme
ENSMUSG00000027165	B230118H07Rik	1.20641e-08	0.0280326	0.000207056	Mesenchyme
ENSMUSG00000023147	Wrb	3.8133e-09	0.0279426	6.54476e-05	Mesenchyme
ENSMUSG00000056305	Usp39	9.86642e-07	0.0278089	0.0169337	Mesenchyme
ENSMUSG00000038500	Prr3	9.82607e-10	0.0277691	1.68645e-05	Mesenchyme
ENSMUSG00000029726	Mepce	5.16844e-11	0.0276575	8.87059e-07	Mesenchyme
ENSMUSG00000041303	Gtf3c3	4.17404e-09	0.0275944	7.16391e-05	Mesenchyme
ENSMUSG00000031921	Terf2	4.03253e-11	0.0275704	6.92104e-07	Mesenchyme
ENSMUSG00000037461	Ints7	2.59045e-08	0.0275505	0.000444599	Mesenchyme
ENSMUSG00000047824	Pygo2	2.24892e-11	0.027499	3.85982e-07	Mesenchyme
ENSMUSG00000027109	Sp3	6.55223e-08	0.0274967	0.00112456	Mesenchyme
ENSMUSG00000074733	Zfp950	4.04213e-11	0.027477	6.93751e-07	Mesenchyme
ENSMUSG00000020694	Tlk2	2.02249e-07	0.0274669	0.00347121	Mesenchyme
ENSMUSG00000041231	Ublcp1	3.15313e-07	0.0274654	0.00541171	Mesenchyme
ENSMUSG00000031983	2310022B05Rik	1.3161e-08	0.0274485	0.000225883	Mesenchyme
ENSMUSG00000020877	Scrn2	1.20329e-09	0.0273019	2.0652e-05	Mesenchyme
ENSMUSG00000038290	Smg6	1.7759e-07	0.0272995	0.00304797	Mesenchyme
ENSMUSG00000037262	Kin	7.34233e-08	0.0272949	0.00126016	Mesenchyme
ENSMUSG00000014850	Msh3	3.68703e-08	0.0272858	0.000632805	Mesenchyme
ENSMUSG00000038056	Kmt2c	7.88216e-09	0.0272842	0.000135282	Mesenchyme
ENSMUSG00000002372	Ranbp3	5.06172e-07	0.0272617	0.00868743	Mesenchyme
ENSMUSG00000019794	Katna1	4.18917e-07	0.0270277	0.00718986	Mesenchyme
ENSMUSG00000038406	Scaf1	4.53864e-08	0.0270231	0.000778967	Mesenchyme
ENSMUSG00000042426	Dhx29	3.88371e-08	0.0268661	0.000666562	Mesenchyme
ENSMUSG00000044876	Zfp444	7.49154e-08	0.0267653	0.00128577	Mesenchyme
ENSMUSG00000063884	Ptcd3	2.1182e-06	0.0267624	0.0363546	Mesenchyme
ENSMUSG00000039542	Ncam1	1.4731e-08	0.0266877	0.000252829	Mesenchyme
ENSMUSG00000021578	Ccdc127	2.62687e-06	0.0266283	0.0450849	Mesenchyme
ENSMUSG00000062075	Lmnb2	8.54502e-08	0.026565	0.00146658	Mesenchyme
ENSMUSG00000020472	Zkscan17	1.63674e-09	0.0264369	2.80914e-05	Mesenchyme
ENSMUSG00000040249	Lrp1	4.00081e-08	0.0263794	0.000686659	Mesenchyme
ENSMUSG00000018765	Fxr2	2.41832e-07	0.0263447	0.00415056	Mesenchyme
ENSMUSG00000032449	Slc25a36	1.03548e-07	0.0263291	0.0017772	Mesenchyme
ENSMUSG00000040738	Ints8	1.78726e-09	0.0261962	3.06748e-05	Mesenchyme
ENSMUSG00000023972	Ptk7	8.47743e-07	0.0261917	0.0145498	Mesenchyme
ENSMUSG00000016253	Nelfcd	2.5793e-06	0.026187	0.0442684	Mesenchyme
ENSMUSG00000002319	Ipo4	6.91531e-08	0.026168	0.00118687	Mesenchyme
ENSMUSG00000005150	Wdr83	6.86252e-07	0.026142	0.0117781	Mesenchyme
ENSMUSG00000074794	Arrdc3	1.20843e-09	0.0259481	2.07403e-05	Mesenchyme
ENSMUSG00000073423	Zfp414	1.11228e-08	0.0258334	0.000190901	Mesenchyme
ENSMUSG00000038619	Ensa	5.53102e-07	0.0258248	0.00949289	Mesenchyme
ENSMUSG00000020454	Eif4enif1	3.02541e-07	0.0258128	0.00519252	Mesenchyme
ENSMUSG00000053414	Hunk	7.58274e-09	0.0258066	0.000130143	Mesenchyme
ENSMUSG00000039275	Foxk2	4.12866e-09	0.0257971	7.08601e-05	Mesenchyme
ENSMUSG00000036160	Surf6	2.21261e-09	0.0256805	3.7975e-05	Mesenchyme
ENSMUSG00000017299	Dnttip1	8.08441e-07	0.0255601	0.0138753	Mesenchyme
ENSMUSG00000020482	Ccdc117	1.39596e-09	0.0255386	2.39588e-05	Mesenchyme
ENSMUSG00000079109	Pms2	1.09849e-09	0.025458	1.88533e-05	Mesenchyme
ENSMUSG00000079555	Haus3	3.61096e-07	0.0254313	0.00619749	Mesenchyme
ENSMUSG00000061118	Dnajc30	6.59209e-07	0.0253843	0.011314	Mesenchyme
ENSMUSG00000038766	Gabpb2	1.00019e-07	0.0253789	0.00171663	Mesenchyme
ENSMUSG00000037993	Dhx38	8.74919e-08	0.0252907	0.00150162	Mesenchyme
ENSMUSG00000039055	Eme1	2.29681e-07	0.0252371	0.00394202	Mesenchyme
ENSMUSG00000020287	Mpg	2.85919e-06	0.0251845	0.0490723	Mesenchyme
ENSMUSG00000026455	Klhl12	1.63065e-09	0.0251127	2.79869e-05	Mesenchyme
ENSMUSG00000066278	Vps37b	5.13263e-10	0.0250367	8.80913e-06	Mesenchyme
ENSMUSG00000041328	Pcf11	2.04451e-07	0.0250343	0.00350899	Mesenchyme
ENSMUSG00000030272	Camk1	3.37357e-09	0.0250173	5.79006e-05	Mesenchyme
ENSMUSG00000026575	Nme7	3.16079e-08	0.0250027	0.000542487	Mesenchyme
ENSMUSG00000058706	0610030E20Rik	2.78822e-07	0.0249933	0.00478543	Mesenchyme
ENSMUSG00000035597	Prpf39	9.21005e-08	0.0249478	0.00158072	Mesenchyme
ENSMUSG00000002307	Daxx	1.52589e-06	0.0249053	0.0261888	Mesenchyme
ENSMUSG00000041915	Ammecr1l	6.80529e-07	0.0248092	0.0116799	Mesenchyme
ENSMUSG00000025404	R3hdm2	4.69269e-07	0.0247442	0.00805406	Mesenchyme
ENSMUSG00000037017	Zscan21	3.63545e-07	0.0247008	0.00623952	Mesenchyme
ENSMUSG00000037007	Zfp113	3.54598e-09	0.0246662	6.08597e-05	Mesenchyme
ENSMUSG00000027520	Zdbf2	1.44149e-06	0.0246166	0.0247404	Mesenchyme
ENSMUSG00000035642	Aamdc	4.9352e-09	0.0245481	8.47028e-05	Mesenchyme
ENSMUSG00000031540	Kat6a	5.34424e-07	0.0244978	0.00917232	Mesenchyme
ENSMUSG00000043872	Zmym1	2.34399e-08	0.0244896	0.0004023	Mesenchyme
ENSMUSG00000038644	Pold1	5.21631e-07	0.024446	0.00895275	Mesenchyme
ENSMUSG00000021694	Ercc8	1.285e-08	0.0244409	0.000220544	Mesenchyme
ENSMUSG00000001632	Brpf1	4.22246e-09	0.0243035	7.24702e-05	Mesenchyme
ENSMUSG00000028411	Aptx	4.09382e-08	0.0242963	0.000702623	Mesenchyme
ENSMUSG00000039210	Gpatch2	4.07983e-08	0.0242822	0.000700221	Mesenchyme
ENSMUSG00000059995	Atxn7l3	1.27139e-07	0.0242626	0.00218209	Mesenchyme
ENSMUSG00000029208	Guf1	2.1129e-07	0.0242029	0.00362637	Mesenchyme
ENSMUSG00000086859	Snhg20	2.57241e-07	0.0241926	0.00441503	Mesenchyme
ENSMUSG00000027959	Sass6	1.15744e-07	0.0241599	0.00198651	Mesenchyme
ENSMUSG00000052917	Senp7	3.17574e-08	0.0241417	0.000545052	Mesenchyme
ENSMUSG00000044201	Cdc25c	7.92099e-07	0.0240553	0.0135948	Mesenchyme
ENSMUSG00000032263	Bckdhb	1.91462e-07	0.0238792	0.00328607	Mesenchyme
ENSMUSG00000040711	Sh3pxd2b	1.93437e-08	0.0238586	0.000331996	Mesenchyme
ENSMUSG00000024068	Spast	9.59259e-07	0.0238127	0.0164638	Mesenchyme
ENSMUSG00000026280	Atg4b	1.77707e-06	0.0237203	0.0304999	Mesenchyme
ENSMUSG00000018651	Tada2a	5.09694e-08	0.0237118	0.000874787	Mesenchyme
ENSMUSG00000037730	Mynn	1.31411e-08	0.0235958	0.000225541	Mesenchyme
ENSMUSG00000028541	B4galt2	1.64829e-08	0.0234107	0.000282897	Mesenchyme
ENSMUSG00000005615	Pcyt1a	2.70332e-08	0.0232978	0.000463971	Mesenchyme
ENSMUSG00000063052	Lrrc40	5.97709e-07	0.0231756	0.0102585	Mesenchyme
ENSMUSG00000055024	Ep300	1.21934e-06	0.0231705	0.0209276	Mesenchyme
ENSMUSG00000000976	Heatr6	4.03025e-07	0.0231482	0.00691712	Mesenchyme
ENSMUSG00000031730	Dhodh	3.14349e-07	0.0230208	0.00539518	Mesenchyme
ENSMUSG00000032586	Traip	4.17472e-07	0.0229651	0.00716506	Mesenchyme
ENSMUSG00000053536	Cstf2t	8.62351e-07	0.0229316	0.0148005	Mesenchyme
ENSMUSG00000030060	Hmces	1.76894e-06	0.0227867	0.0303602	Mesenchyme
ENSMUSG00000029714	Gigyf1	1.13965e-07	0.0227786	0.00195598	Mesenchyme
ENSMUSG00000020986	Sec23a	2.88053e-07	0.0226234	0.00494386	Mesenchyme
ENSMUSG00000075703	Selenoi	6.3652e-07	0.0225256	0.0109246	Mesenchyme
ENSMUSG00000011837	Snapc2	3.69352e-07	0.0224409	0.00633919	Mesenchyme
ENSMUSG00000040464	Gtpbp10	6.40677e-07	0.0221134	0.0109959	Mesenchyme
ENSMUSG00000021715	Cwc27	6.82893e-07	0.0220642	0.0117205	Mesenchyme
ENSMUSG00000032932	Hspa13	4.85714e-07	0.0214775	0.0083363	Mesenchyme
ENSMUSG00000022160	Mettl3	3.27966e-07	0.0214397	0.00562887	Mesenchyme
ENSMUSG00000021519	Mterf3	1.30932e-06	0.0213964	0.0224719	Mesenchyme
ENSMUSG00000038759	Nup205	6.31655e-07	0.02116	0.0108411	Mesenchyme
ENSMUSG00000053134	Supt7l	1.72792e-07	0.0210349	0.00296563	Mesenchyme
ENSMUSG00000038957	Edc3	1.6241e-06	0.0209664	0.0278745	Mesenchyme
ENSMUSG00000038215	Cep44	1.35772e-06	0.0207311	0.0233025	Mesenchyme
ENSMUSG00000028102	Pex11b	1.1822e-06	0.0203283	0.0202901	Mesenchyme
ENSMUSG00000037416	Dmxl1	2.57249e-06	0.0200817	0.0441516	Mesenchyme
ENSMUSG00000037788	Vopp1	1.86836e-06	0.0198874	0.0320667	Mesenchyme
Gene_ENS_name	Gene name	p_val	avg_logFC	p_val_adj	cluster
ENSMUSG00000004872	Pax3	0	1.4417	0	Muscle
ENSMUSG00000025216	Lbx1	0	1.36363	0	Muscle
ENSMUSG00000068079	Tcf15	0	1.15395	0	Muscle
ENSMUSG00000028464	Tpm2	0	1.1365	0	Muscle
ENSMUSG00000045136	Tubb2b	0	1.02954	0	Muscle
ENSMUSG00000051367	Six1	0	0.954771	0	Muscle
ENSMUSG00000020644	Id2	0	0.949302	0	Muscle
ENSMUSG00000020205	Phlda1	0	0.905049	0	Muscle
ENSMUSG00000064179	Tnnt1	0	0.897032	0	Muscle
ENSMUSG00000023067	Cdkn1a	0	0.839814	0	Muscle
ENSMUSG00000025932	Eya1	0	0.834049	0	Muscle
ENSMUSG00000028023	Pitx2	0	0.819206	0	Muscle
ENSMUSG00000056612	Ppp1r14b	0	0.768079	0	Muscle
ENSMUSG00000032366	Tpm1	0	0.760203	0	Muscle
ENSMUSG00000031239	Itm2a	1.98268e-245	0.724869	3.40288e-241	Muscle
ENSMUSG00000037664	Cdkn1c	0	0.723299	0	Muscle
ENSMUSG00000070576	Mn1	0	0.68912	0	Muscle
ENSMUSG00000067071	Hes6	0	0.66283	0	Muscle
ENSMUSG00000009376	Met	0	0.629074	0	Muscle
ENSMUSG00000000435	Myf5	0	0.601642	0	Muscle
ENSMUSG00000067786	Nnat	0	0.592208	0	Muscle
ENSMUSG00000049775	Tmsb4x	1.56086e-150	0.560556	2.67891e-146	Muscle
ENSMUSG00000007872	Id3	5.5883e-204	0.533054	9.5912e-200	Muscle
ENSMUSG00000025930	Msc	0	0.527256	0	Muscle
ENSMUSG00000046402	Rbp1	7.66025e-284	0.509745	1.31473e-279	Muscle
ENSMUSG00000035566	Pcdh17	8.16857e-152	0.493411	1.40197e-147	Muscle
ENSMUSG00000036144	Meox2	1.57558e-128	0.47585	2.70417e-124	Muscle
ENSMUSG00000075304	Sp5	0	0.472813	0	Muscle
ENSMUSG00000019943	Atp2b1	7.35826e-305	0.458915	1.2629e-300	Muscle
ENSMUSG00000027009	Itga4	0	0.454758	0	Muscle
ENSMUSG00000035885	Cox8a	0	0.4517	0	Muscle
ENSMUSG00000062713	Sim2	0	0.44303	0	Muscle
ENSMUSG00000038210	Hoxa11	8.74765e-287	0.435946	1.50136e-282	Muscle
ENSMUSG00000001270	Ckb	1.67342e-307	0.410577	2.87209e-303	Muscle
ENSMUSG00000028019	Pdgfc	0	0.407805	0	Muscle
ENSMUSG00000001493	Meox1	1.10577e-279	0.403649	1.89784e-275	Muscle
ENSMUSG00000021701	Plk2	5.98588e-160	0.398337	1.02736e-155	Muscle
ENSMUSG00000023495	Pcbp4	1.12148e-224	0.390847	1.92479e-220	Muscle
ENSMUSG00000021765	Fst	0	0.390775	0	Muscle
ENSMUSG00000054452	Tle5	4.28695e-228	0.388815	7.3577e-224	Muscle
ENSMUSG00000002107	Celf2	0	0.37768	0	Muscle
ENSMUSG00000052512	Nav2	0	0.367008	0	Muscle
ENSMUSG00000051323	Pcdh19	0	0.349442	0	Muscle
ENSMUSG00000068220	Lgals1	5.83494e-141	0.341338	1.00145e-136	Muscle
ENSMUSG00000020163	Uqcr11	3.36916e-196	0.340889	5.78249e-192	Muscle
ENSMUSG00000021453	Gadd45g	2.38782e-270	0.332998	4.09821e-266	Muscle
ENSMUSG00000028399	Ptprd	1.02165e-294	0.325723	1.75346e-290	Muscle
ENSMUSG00000027523	Gnas	1.47531e-164	0.325644	2.53207e-160	Muscle
ENSMUSG00000020176	Grb10	9.45249e-195	0.323733	1.62233e-190	Muscle
ENSMUSG00000022528	Hes1	5.4873e-116	0.323691	9.41785e-112	Muscle
ENSMUSG00000032076	Cadm1	3.63775e-170	0.321421	6.24348e-166	Muscle
ENSMUSG00000044461	Shisa2	1.06371e-256	0.319532	1.82564e-252	Muscle
ENSMUSG00000038248	Sobp	0	0.318402	0	Muscle
ENSMUSG00000018340	Anxa6	4.39238e-193	0.316467	7.53864e-189	Muscle
ENSMUSG00000039910	Cited2	1.58423e-106	0.312819	2.71902e-102	Muscle
ENSMUSG00000052854	Nrk	9.48455e-195	0.312784	1.62783e-190	Muscle
ENSMUSG00000031962	Cdh15	0	0.305649	0	Muscle
ENSMUSG00000029790	Cep41	0	0.304765	0	Muscle
ENSMUSG00000020150	Gamt	0	0.301515	0	Muscle
ENSMUSG00000025856	Pdgfa	1.38051e-16	0.2936	2.36937e-12	Muscle
ENSMUSG00000023092	Fhl1	1.25859e-264	0.293114	2.16012e-260	Muscle
ENSMUSG00000021215	Net1	3.36089e-201	0.291722	5.7683e-197	Muscle
ENSMUSG00000021974	Fgf9	0	0.289798	0	Muscle
ENSMUSG00000022490	Ppp1r1a	0	0.287444	0	Muscle
ENSMUSG00000022956	Atp5o	2.30474e-127	0.282642	3.95563e-123	Muscle
ENSMUSG00000039001	Rps21	3.42482e-82	0.280961	5.87802e-78	Muscle
ENSMUSG00000038418	Egr1	7.95768e-146	0.27867	1.36578e-141	Muscle
ENSMUSG00000044894	Uqcrq	7.39195e-124	0.274188	1.26868e-119	Muscle
ENSMUSG00000068205	Macrod2	4.46057e-260	0.273548	7.65568e-256	Muscle
ENSMUSG00000031112	Stk26	0	0.272374	0	Muscle
ENSMUSG00000017897	Eya2	0	0.271969	0	Muscle
ENSMUSG00000031558	Slit2	0	0.267717	0	Muscle
ENSMUSG00000050105	Grrp1	8.62187e-151	0.266913	1.47977e-146	Muscle
ENSMUSG00000014313	Cox6c	4.65902e-117	0.266063	7.99627e-113	Muscle
ENSMUSG00000030352	Tspan9	3.8241e-251	0.265485	6.5633e-247	Muscle
ENSMUSG00000017144	Rnd3	1.98019e-111	0.265023	3.3986e-107	Muscle
ENSMUSG00000030403	Vasp	2.02288e-107	0.260761	3.47187e-103	Muscle
ENSMUSG00000006800	Sulf2	2.96999e-135	0.258819	5.09739e-131	Muscle
ENSMUSG00000016252	Atp5e	3.9531e-106	0.255466	6.7847e-102	Muscle
ENSMUSG00000051379	Flrt3	1.24861e-132	0.254562	2.143e-128	Muscle
ENSMUSG00000031939	Taf1d	1.33382e-85	0.254299	2.28924e-81	Muscle
ENSMUSG00000029632	Ndufa4	1.45171e-102	0.253969	2.49157e-98	Muscle
ENSMUSG00000063694	Cycs	6.16621e-70	0.252405	1.05831e-65	Muscle
ENSMUSG00000030189	Ybx3	7.75355e-82	0.252001	1.33074e-77	Muscle
ENSMUSG00000052684	Jun	4.97804e-73	0.250803	8.54381e-69	Muscle
ENSMUSG00000019817	Plagl1	3.42662e-51	0.248563	5.88111e-47	Muscle
ENSMUSG00000076431	Sox4	4.94385e-86	0.248121	8.48514e-82	Muscle
ENSMUSG00000008305	Tle1	3.14454e-188	0.247213	5.39698e-184	Muscle
ENSMUSG00000038526	Car14	1.37969e-122	0.246753	2.36796e-118	Muscle
ENSMUSG00000063882	Uqcrh	5.01753e-119	0.246104	8.61158e-115	Muscle
ENSMUSG00000031818	Cox4i1	3.69606e-109	0.244333	6.34354e-105	Muscle
ENSMUSG00000036751	Cox6b1	8.10601e-106	0.24172	1.39124e-101	Muscle
ENSMUSG00000028278	Rragd	2.28864e-268	0.241668	3.928e-264	Muscle
ENSMUSG00000071451	Psmg4	6.98205e-135	0.239455	1.19833e-130	Muscle
ENSMUSG00000029245	Epha5	1.52461e-219	0.238018	2.61669e-215	Muscle
ENSMUSG00000045763	Basp1	5.14658e-71	0.236448	8.83308e-67	Muscle
ENSMUSG00000006057	Atp5g1	1.58921e-74	0.236345	2.72756e-70	Muscle
ENSMUSG00000017723	Wfdc2	5.49642e-154	0.233508	9.43351e-150	Muscle
ENSMUSG00000025362	Rps26	1.16897e-81	0.228927	2.0063e-77	Muscle
ENSMUSG00000031827	Cotl1	9.9734e-57	0.227523	1.71174e-52	Muscle
ENSMUSG00000064354	mt-Co2	7.25562e-97	0.227221	1.24528e-92	Muscle
ENSMUSG00000027076	Timm10	6.27991e-99	0.226975	1.07782e-94	Muscle
ENSMUSG00000064181	Rab3ip	1.15912e-148	0.225943	1.9894e-144	Muscle
ENSMUSG00000017969	Ptgis	4.01421e-194	0.225686	6.88958e-190	Muscle
ENSMUSG00000032717	Mdfi	1.19134e-113	0.22564	2.04469e-109	Muscle
ENSMUSG00000014846	Tppp3	0	0.225456	0	Muscle
ENSMUSG00000039542	Ncam1	1.58779e-165	0.223678	2.72513e-161	Muscle
ENSMUSG00000034435	Tmem30b	0	0.22306	0	Muscle
ENSMUSG00000041688	Amot	5.26855e-115	0.222826	9.04242e-111	Muscle
ENSMUSG00000025732	Mcrip2	1.71555e-194	0.221934	2.94439e-190	Muscle
ENSMUSG00000003072	Atp5d	5.44376e-82	0.221461	9.34312e-78	Muscle
ENSMUSG00000039323	Igfbp2	1.47533e-43	0.21873	2.53211e-39	Muscle
ENSMUSG00000020661	Dnmt3a	1.94868e-101	0.217821	3.34453e-97	Muscle
ENSMUSG00000050856	Atp5k	8.51466e-58	0.217808	1.46137e-53	Muscle
ENSMUSG00000007892	Rplp1	2.38847e-64	0.216948	4.09934e-60	Muscle
ENSMUSG00000020029	Nudt4	5.42435e-49	0.214311	9.30982e-45	Muscle
ENSMUSG00000071528	Atp5md	3.2513e-63	0.214178	5.58021e-59	Muscle
ENSMUSG00000032518	Rpsa	4.38195e-78	0.213027	7.52074e-74	Muscle
ENSMUSG00000015189	Casd1	3.40589e-86	0.209733	5.84552e-82	Muscle
ENSMUSG00000002068	Ccne1	2.55779e-53	0.209431	4.38993e-49	Muscle
ENSMUSG00000004317	Clcn5	5.39446e-134	0.207604	9.25851e-130	Muscle
ENSMUSG00000018509	Cenpv	6.32739e-109	0.206926	1.08597e-104	Muscle
ENSMUSG00000021290	Atp5mpl	1.99971e-70	0.206647	3.43209e-66	Muscle
ENSMUSG00000064370	mt-Cytb	9.11961e-74	0.206562	1.5652e-69	Muscle
ENSMUSG00000048040	Arxes2	1.48892e-120	0.205648	2.55543e-116	Muscle
ENSMUSG00000059534	Uqcr10	1.35115e-71	0.205625	2.31899e-67	Muscle
ENSMUSG00000061983	Rps12	1.96408e-61	0.205338	3.37094e-57	Muscle
ENSMUSG00000018446	C1qbp	9.68527e-46	0.205259	1.66228e-41	Muscle
ENSMUSG00000031231	Cox7b	1.25112e-68	0.204699	2.1473e-64	Muscle
ENSMUSG00000000088	Cox5a	7.02259e-57	0.20361	1.20529e-52	Muscle
ENSMUSG00000041697	Cox6a1	2.50002e-68	0.203131	4.29079e-64	Muscle
ENSMUSG00000058600	Rpl30	3.65442e-54	0.202906	6.27208e-50	Muscle
ENSMUSG00000039640	Mrpl12	2.70514e-50	0.202867	4.64284e-46	Muscle
ENSMUSG00000074578	Zfas1	9.09112e-59	0.202457	1.56031e-54	Muscle
ENSMUSG00000038717	Atp5l	1.7868e-70	0.200987	3.06668e-66	Muscle
ENSMUSG00000004415	Col26a1	1.30291e-80	0.200514	2.23619e-76	Muscle
ENSMUSG00000030074	Gxylt2	9.70897e-249	0.200471	1.66635e-244	Muscle
ENSMUSG00000026872	Zeb2	1.36475e-115	0.200159	2.34232e-111	Muscle
ENSMUSG00000027524	Edn3	2.47614e-283	0.197712	4.2498e-279	Muscle
ENSMUSG00000021493	Pdlim7	2.41547e-81	0.197306	4.14568e-77	Muscle
ENSMUSG00000061904	Slc25a3	4.22219e-58	0.196729	7.24654e-54	Muscle
ENSMUSG00000060600	Eno3	2.11939e-81	0.196646	3.63751e-77	Muscle
ENSMUSG00000049107	Ntf3	7.81204e-183	0.193809	1.34078e-178	Muscle
ENSMUSG00000064341	mt-Nd1	8.38512e-44	0.19351	1.43914e-39	Muscle
ENSMUSG00000056708	Ier5	7.45838e-98	0.193381	1.28008e-93	Muscle
ENSMUSG00000024012	Mtch1	1.11915e-68	0.19278	1.9208e-64	Muscle
ENSMUSG00000063275	Hacd1	3.06547e-70	0.192025	5.26127e-66	Muscle
ENSMUSG00000022346	Myc	1.35635e-128	0.190934	2.32791e-124	Muscle
ENSMUSG00000052146	Rps10	1.65871e-54	0.190889	2.84685e-50	Muscle
ENSMUSG00000028832	Stmn1	1.93691e-50	0.19037	3.32432e-46	Muscle
ENSMUSG00000064358	mt-Co3	3.38728e-76	0.19012	5.81359e-72	Muscle
ENSMUSG00000036097	Slf2	2.21544e-94	0.189799	3.80236e-90	Muscle
ENSMUSG00000109324	Prmt1	3.64133e-44	0.189681	6.24962e-40	Muscle
ENSMUSG00000023991	Foxp4	6.38661e-117	0.189535	1.09613e-112	Muscle
ENSMUSG00000025967	Eef1b2	1.14089e-61	0.18943	1.95811e-57	Muscle
ENSMUSG00000017631	Abr	2.82504e-172	0.189197	4.84861e-168	Muscle
ENSMUSG00000023089	Ndufa5	1.42867e-61	0.188696	2.45203e-57	Muscle
ENSMUSG00000079523	Tmsb10	3.49597e-51	0.187897	6.00013e-47	Muscle
ENSMUSG00000005354	Txn2	3.43261e-54	0.18763	5.89139e-50	Muscle
ENSMUSG00000078713	Tomm5	1.07263e-39	0.187223	1.84096e-35	Muscle
ENSMUSG00000052544	St6galnac3	1.2229e-138	0.187218	2.09886e-134	Muscle
ENSMUSG00000041571	Selenow	3.33588e-66	0.185032	5.72537e-62	Muscle
ENSMUSG00000028741	Mrto4	2.24321e-49	0.184029	3.85002e-45	Muscle
ENSMUSG00000059734	Ndufs8	7.65938e-76	0.183669	1.31458e-71	Muscle
ENSMUSG00000034203	Chchd4	3.30637e-44	0.182847	5.67472e-40	Muscle
ENSMUSG00000022551	Cyc1	1.66371e-48	0.181866	2.85543e-44	Muscle
ENSMUSG00000070493	Chchd2	9.55249e-55	0.181137	1.63949e-50	Muscle
ENSMUSG00000019179	Mdh2	4.40166e-50	0.180895	7.55458e-46	Muscle
ENSMUSG00000038718	Pbx3	4.15695e-84	0.180597	7.13458e-80	Muscle
ENSMUSG00000020075	Ddx21	1.53924e-37	0.177678	2.64181e-33	Muscle
ENSMUSG00000034460	Six4	5.15598e-123	0.177549	8.84921e-119	Muscle
ENSMUSG00000028926	Cdk14	1.734e-128	0.177467	2.97607e-124	Muscle
ENSMUSG00000033565	Rbfox2	2.28191e-76	0.177408	3.91644e-72	Muscle
ENSMUSG00000030541	Idh2	1.33063e-55	0.177156	2.28376e-51	Muscle
ENSMUSG00000093674	Rpl41	3.75157e-49	0.175643	6.43882e-45	Muscle
ENSMUSG00000033938	Ndufb7	8.35245e-62	0.174825	1.43353e-57	Muscle
ENSMUSG00000070426	Rnf121	7.33326e-70	0.174269	1.25861e-65	Muscle
ENSMUSG00000002984	Tomm40	2.43674e-40	0.174075	4.18217e-36	Muscle
ENSMUSG00000033713	Foxn3	1.47622e-99	0.173303	2.53363e-95	Muscle
ENSMUSG00000042903	Foxo4	1.55336e-138	0.172848	2.66603e-134	Muscle
ENSMUSG00000020224	Llph	9.14911e-43	0.172526	1.57026e-38	Muscle
ENSMUSG00000021567	Nkd2	9.23178e-67	0.172134	1.58445e-62	Muscle
ENSMUSG00000025980	Hspd1	3.69015e-25	0.171966	6.33341e-21	Muscle
ENSMUSG00000028648	Ndufs5	2.1075e-54	0.171787	3.6171e-50	Muscle
ENSMUSG00000028480	Glipr2	7.77625e-107	0.171566	1.33464e-102	Muscle
ENSMUSG00000046364	Rpl27a	1.91422e-52	0.17145	3.28538e-48	Muscle
ENSMUSG00000073676	Hspe1	7.96386e-30	0.17091	1.36684e-25	Muscle
ENSMUSG00000034880	Mrpl34	3.97832e-51	0.170858	6.82799e-47	Muscle
ENSMUSG00000062078	Qk	6.13801e-59	0.170823	1.05347e-54	Muscle
ENSMUSG00000031633	Slc25a4	5.96827e-39	0.169728	1.02433e-34	Muscle
ENSMUSG00000034024	Cct2	7.9457e-42	0.169682	1.36372e-37	Muscle
ENSMUSG00000018770	Atp5g3	3.1004e-42	0.168723	5.32121e-38	Muscle
ENSMUSG00000066705	Fxyd6	2.67676e-57	0.168116	4.59412e-53	Muscle
ENSMUSG00000064357	mt-Atp6	2.74815e-49	0.167459	4.71665e-45	Muscle
ENSMUSG00000002058	Unc119	4.71375e-63	0.166821	8.0902e-59	Muscle
ENSMUSG00000071014	Ndufb6	1.95e-49	0.166491	3.34678e-45	Muscle
ENSMUSG00000038462	Uqcrfs1	6.25364e-49	0.166247	1.07331e-44	Muscle
ENSMUSG00000032883	Acsl3	1.36701e-75	0.165601	2.3462e-71	Muscle
ENSMUSG00000057322	Rpl38	1.31024e-27	0.165452	2.24876e-23	Muscle
ENSMUSG00000034675	Dbn1	2.21678e-54	0.165258	3.80465e-50	Muscle
ENSMUSG00000032228	Tcf12	3.63782e-45	0.165235	6.24359e-41	Muscle
ENSMUSG00000008393	Carhsp1	1.35281e-56	0.164281	2.32182e-52	Muscle
ENSMUSG00000024975	Pdcd4	5.38094e-50	0.164152	9.2353e-46	Muscle
ENSMUSG00000032330	Cox7a2	1.07487e-45	0.163967	1.84479e-41	Muscle
ENSMUSG00000009863	Sdhb	2.58846e-48	0.163903	4.44257e-44	Muscle
ENSMUSG00000000563	Atp5f1	5.7166e-41	0.163453	9.8114e-37	Muscle
ENSMUSG00000064264	Zfp428	1.56295e-45	0.162861	2.6825e-41	Muscle
ENSMUSG00000022354	Ndufb9	4.4125e-44	0.160912	7.57317e-40	Muscle
ENSMUSG00000022687	Boc	1.65244e-132	0.160135	2.83608e-128	Muscle
ENSMUSG00000044533	Rps2	1.03049e-33	0.159388	1.76862e-29	Muscle
ENSMUSG00000028840	Zfp593	9.43142e-70	0.158491	1.61872e-65	Muscle
ENSMUSG00000027108	Ola1	1.25562e-45	0.158416	2.15502e-41	Muscle
ENSMUSG00000025478	Dpysl4	5.35649e-199	0.158103	9.19334e-195	Muscle
ENSMUSG00000022890	Atp5j	1.75261e-46	0.158014	3.00801e-42	Muscle
ENSMUSG00000024238	Zeb1	2.15617e-47	0.157762	3.70063e-43	Muscle
ENSMUSG00000037916	Ndufv1	5.07422e-53	0.157518	8.70888e-49	Muscle
ENSMUSG00000055980	Irs1	3.73461e-150	0.157365	6.40971e-146	Muscle
ENSMUSG00000029673	Auts2	3.70917e-42	0.157203	6.36604e-38	Muscle
ENSMUSG00000047881	Rell1	5.78342e-95	0.156796	9.92609e-91	Muscle
ENSMUSG00000025204	Ndufb8	5.33391e-41	0.156303	9.15459e-37	Muscle
ENSMUSG00000025781	Atp5c1	3.16287e-38	0.156077	5.42843e-34	Muscle
ENSMUSG00000021643	Serf1	2.79905e-46	0.156069	4.80401e-42	Muscle
ENSMUSG00000006589	Aprt	3.18114e-37	0.155839	5.4598e-33	Muscle
ENSMUSG00000004788	Eif2b2	2.23379e-73	0.15512	3.83385e-69	Muscle
ENSMUSG00000019158	Tmem160	1.33543e-41	0.154343	2.29199e-37	Muscle
ENSMUSG00000062825	Actg1	2.75467e-33	0.154284	4.72785e-29	Muscle
ENSMUSG00000020018	Snrpf	8.76207e-31	0.153921	1.50383e-26	Muscle
ENSMUSG00000020186	Csrp2	1.08355e-36	0.152836	1.8597e-32	Muscle
ENSMUSG00000020547	Bzw2	2.25136e-37	0.15101	3.864e-33	Muscle
ENSMUSG00000034525	Ice1	1.19433e-78	0.150727	2.04982e-74	Muscle
ENSMUSG00000028138	Adh5	5.49035e-37	0.150455	9.4231e-33	Muscle
ENSMUSG00000017778	Cox7c	3.64764e-30	0.150227	6.26044e-26	Muscle
ENSMUSG00000006442	Srm	8.47338e-22	0.149779	1.45429e-17	Muscle
ENSMUSG00000064363	mt-Nd4	8.89761e-45	0.149768	1.5271e-40	Muscle
ENSMUSG00000034566	Atp5h	1.31571e-36	0.149663	2.25815e-32	Muscle
ENSMUSG00000052738	Suclg1	1.72978e-40	0.149557	2.96882e-36	Muscle
ENSMUSG00000029669	Tspan12	1.40576e-99	0.149264	2.41271e-95	Muscle
ENSMUSG00000032035	Ets1	1.2658e-34	0.149051	2.17249e-30	Muscle
ENSMUSG00000028347	Tmeff1	9.03886e-52	0.148554	1.55134e-47	Muscle
ENSMUSG00000015656	Hspa8	8.79203e-29	0.147581	1.50898e-24	Muscle
ENSMUSG00000027673	Ndufb5	4.91435e-41	0.14752	8.4345e-37	Muscle
ENSMUSG00000048355	Arxes1	1.8424e-63	0.145934	3.16211e-59	Muscle
ENSMUSG00000024914	Drap1	1.26073e-42	0.145287	2.16379e-38	Muscle
ENSMUSG00000028234	Rps20	2.95105e-33	0.144774	5.06489e-29	Muscle
ENSMUSG00000038690	Atp5j2	4.22448e-34	0.144707	7.25048e-30	Muscle
ENSMUSG00000022656	Nectin3	2.24371e-73	0.14435	3.85088e-69	Muscle
ENSMUSG00000072235	Tuba1a	4.30873e-23	0.144181	7.39507e-19	Muscle
ENSMUSG00000032892	Rangrf	5.38968e-35	0.14367	9.25031e-31	Muscle
ENSMUSG00000016427	Ndufa1	5.50156e-41	0.143637	9.44232e-37	Muscle
ENSMUSG00000056758	Hmga2	3.52606e-27	0.143581	6.05177e-23	Muscle
ENSMUSG00000054263	Lifr	4.53847e-110	0.142509	7.78938e-106	Muscle
ENSMUSG00000000938	Hoxa10	6.35336e-22	0.142357	1.09043e-17	Muscle
ENSMUSG00000047675	Rps8	3.72685e-37	0.142024	6.39639e-33	Muscle
ENSMUSG00000057657	Rps18-ps3	2.68234e-47	0.141768	4.6037e-43	Muscle
[truncated: 10,202 more rows]

## Sheet: Supplementary Table 2
Supplementary Table 2 | Rpkm gene expression from bulk RNA-sequencing from E11.5 forelimbs
Gene name	WT (129sv)_Rep1	WT (129sv)_Rep2	WT (129sv)_Rep3	Dac1J (129sv)_Rep1	Dac1J (129sv)_Rep2	Dac1J (129sv)_Rep3
0610005C13Rik	1.65	1.46	1.23	1.53	1.45	1.37
0610007P14Rik	22.87	23.8	26.93	25.63	24	23.92
0610009B22Rik	17.26	17.53	15.66	18.01	16.61	16.65
0610009L18Rik	0.8	1.4	1.2	0.83	0.66	0.78
0610009O20Rik	8.19	7.73	8.64	8.42	7.98	7.64
0610010B08Rik	0.07	0.07	0.05	0.04	0.02	0.05
0610010B08Rik_copy2	0.11	0.1	0.09	0.05	0.12	0.1
0610010B08Rik_copy3	0.11	0.1	0.09	0.05	0.12	0.1
0610010F05Rik	9.64	9.86	8.6	9.64	8.88	10.39
0610010K14Rik	22.76	23.1	26.41	25.88	25.14	23.11
0610011F06Rik	17.99	16.42	18.59	17.95	18.39	16.69
0610012G03Rik	10.58	9	12.47	9.88	10.43	9.08
0610030E20Rik	9.52	8.99	9.74	7.79	8.36	8.37
0610031O16Rik	0	0	0.01	0	0	0
0610037L13Rik	14.48	15.21	15.77	15.5	15.9	15.06
0610038B21Rik	0.08	0.03	0.11	0.07	0.05	0.11
0610039H22Rik	0.03	0.06	0.08	0.04	0	0.09
0610039K10Rik	0.05	0.04	0	0.02	0.02	0.1
0610040B10Rik	2.77	1.34	1.44	1.68	1.74	1.51
0610040F04Rik	0.01	0.02	0	0.01	0.01	0.01
0610040J01Rik	0.4	0.21	0.42	0.38	0.26	0.43
0610043K17Rik	0.05	0.22	0.21	0.05	0.06	0.05
1010001N08Rik	0.12	0.05	0.13	0.03	0.03	0.04
1110001J03Rik	10.47	11.12	14.41	13.64	12.69	10.11
1110002L01Rik	1.87	1.99	1.92	2.02	1.78	1.69
1110004E09Rik	14.85	15.58	12.88	12.44	12.52	13.48
1110004F10Rik	84.61	85.71	77.99	85.32	80.34	87.83
1110006O24Rik	0.66	1.04	0.9	0.78	0.7	0.95
1110007C09Rik	3.94	3.31	4.38	4.74	4.5	3.88
1110008F13Rik	3.08	2.9	3.21	2.58	2.31	2.16
1110008L16Rik	5.28	5.71	5.42	5.36	5.12	5.43
1110008P14Rik	5.47	7.27	8.49	8.42	8.16	6.71
1110012L19Rik	7.01	7.97	7.19	7.38	7.44	6.9
1110015O18Rik	0.02	0	0	0	0	0
1110017D15Rik	0.43	0.23	0.29	0.3	0.23	0.19
1110019D14Rik	1.07	1.39	0.95	0.94	0.9	0.52
1110020A21Rik	0.58	0.74	0.67	0.71	0.79	0.83
1110028F11Rik	0.02	0.02	0.01	0.02	0.01	0.01
1110032A03Rik	4.02	4.16	4.26	4.56	4.46	3.7
1110032F04Rik	0.28	0.19	0.3	0.23	0.08	0.31
1110034G24Rik	2.33	2.26	2.97	3.32	3.16	2.79
1110036E04Rik	0	0.01	0	0	0	0
1110037F02Rik	18.56	18.27	17.67	19.97	20.83	20.34
1110038B12Rik	78.17	75.66	90.08	70.22	71.87	72.32
1110038F14Rik	24.64	22.07	23.54	26	24.28	23.96
1110046J04Rik	0.07	0.25	0.12	0.1	0.09	0.26
1110051M20Rik	3.08	3.04	3.09	3.3	3.26	3.25
1110057K04Rik	0.02	0.01	0.01	0.03	0.05	0.05
1110058D11Rik	0.02	0	0	0.02	0.03	0
1110059E24Rik	21.69	24.09	19.2	21.33	20.8	22.31
1110059G10Rik	3.95	3.87	2.93	3.13	3.25	3.71
1110065P20Rik	2.19	1.74	3.68	2.39	2.46	2.5
1190002F15Rik	4.9	4.43	4.56	5.27	4.87	5.21
1190002N15Rik	8.59	8.99	7.14	6.76	6.44	7.39
1190005I06Rik	0.01	0	0	0	0	0
1190007I07Rik	2.77	3.83	4.35	3.36	3.86	2.64
1200014J11Rik	7.82	7.83	7.32	7.1	6.63	6.53
1300002E11Rik	1.87	2.22	2.09	2.02	1.9	1.94
1300017J02Rik	0.5	0.51	0.52	0.46	0.69	0.58
1500004A13Rik	1.06	0.98	0.86	0.87	1.05	0.96
1500009C09Rik	0	0	0	0.01	0	0
1500009L16Rik	9.76	9.77	9.32	9.54	11.1	10.39
1500011B03Rik	4.9	5.31	6.15	5.39	5.01	4.54
1500011K16Rik	1.69	2.13	2.73	2.82	2.72	2.1
1500012F01Rik	30.79	30.09	29.95	29.6	31.13	30.83
1500015A07Rik	6.38	6.44	5.35	4	4.14	2.88
1500015O10Rik	0.04	0.13	0.1	0.11	0.1	0.07
1500017E21Rik	0.01	0	0	0.02	0	0
1500026H17Rik	0	0.02	0.03	0.01	0.01	0.06
1600002D24Rik	0.02	0.02	0.01	0.01	0.01	0.01
1600002H07Rik	13.31	12.56	14.26	14.32	13.19	12.74
1600002K03Rik	3.25	2.87	2.68	3.04	3.34	2.52
1600010M07Rik	0	0	0.03	0	0	0
1600012H06Rik	7.02	6.55	6.04	6.36	6.23	5.72
1600014C10Rik	3.68	3.79	3.44	3.7	3.64	3.44
1600014C23Rik	0.08	0.04	0.04	0.03	0.07	0.13
1600014K23Rik	0.01	0	0	0	0	0
1600020E01Rik	7.98	7.84	7.03	7.06	7.2	6.17
1600023N17Rik	0.64	0.15	0.33	0.14	0.41	0.44
1600027J07Rik	0.18	0.11	0.04	0.13	0	0
1600029I14Rik	0.02	0	0	0	0.02	0
1600029O15Rik	0.04	0.01	0.02	0	0.02	0.01
1700001C19Rik	0.04	0	0	0	0.01	0.01
1700001G11Rik	0.43	0.33	0.31	0.25	0.42	0.32
1700001G17Rik	1.09	0.71	0.73	0.89	0.88	0.84
1700001J03Rik	0	0	0	0.02	0	0.09
1700001J11Rik	0.17	0.02	0.07	0.07	0.06	0.05
1700001K19Rik	0.72	0.21	0.64	0.62	0.52	0.45
1700001K23Rik	0.07	0.18	0.15	0.26	0.15	0.27
1700001L05Rik	0.54	0.51	0.53	0.24	0.24	0.34
1700001L19Rik	0.27	0.34	0.32	0.28	0.34	0.45
1700001O22Rik	0.75	0.58	0.7	0.85	0.99	0.82
1700001P01Rik	0.35	0.43	0.66	0.15	0.69	0.35
1700003E16Rik	0.34	0.28	0.37	0.34	0.33	0.38
1700003F12Rik	0.24	0.42	0.3	0.11	0.19	0.11
1700003G18Rik	0.17	0.21	0.06	0.1	0.4	0.13
1700003M02Rik	0.02	0.1	0.09	0.1	0.12	0.02
1700003M07Rik	0	0	0.01	0.01	0	0.01
1700003P14Rik	0	0	0	0	0.04	0
1700006H21Rik	0	0	0	0.03	0	0
1700007G11Rik	0.04	0.13	0.14	0.09	0.07	0.09
1700007J10Rik	1.11	1.17	1.25	0.96	1.15	1.31
1700007K09Rik	0.1	0.14	0.03	0.1	0.03	0.07
1700007K13Rik	0.38	0.56	0.62	0.26	0.6	0.47
1700007L15Rik	1.23	1.63	1.92	1.44	1.1	1.31
1700007P06Rik	0	0	0	0	0	0.04
1700008C04Rik	0	0	0	0	0.02	0
1700008F21Rik	0.02	0.01	0	0	0	0
1700008J07Rik	1.76	1.55	1.52	1.7	1.41	1.46
1700008O03Rik	0.13	0.33	0.22	0.19	0.25	0.07
1700010I14Rik	0.74	0.81	0.87	0.8	0.67	0.68
1700011A15Rik	0	0	0	0	0	0.02
1700011E24Rik	0.03	0.14	0	0.04	0.06	0.02
1700011H14Rik	0.01	0	0.02	0	0.03	0.04
1700011I03Rik	0	0	0	0	0	0.02
1700011L22Rik	0.02	0	0	0	0	0.05
1700011M02Rik	0.05	0	0	0	0	0
1700012B09Rik	0	0	0	0	0	0.02
1700012C14Rik	0.41	0.41	0.34	0.52	0.29	0.07
1700012D01Rik	0.54	0.54	0.35	0.56	0.87	0.88
1700012D14Rik	0.09	0.51	0.12	0.2	0.23	0.18
1700012D16Rik	0	0	0	0	0.03	0
1700012H19Rik	0.05	0	0.14	0	0.04	0
1700012I11Rik	0.02	0	0	0	0	0.02
1700012L04Rik	0	0.18	0	0	0	0
1700013F07Rik	0	0.13	0	0.14	0.03	0.06
1700015E13Rik	0.02	0.07	0.08	0.09	0.22	0.05
1700015F17Rik	0	0	0	0.03	0	0
1700016C15Rik	0.12	0.14	0.02	0.15	0.1	0.2
1700016D06Rik	0	0.03	0.01	0	0	0.03
1700016G22Rik	0	0	0	0.05	0	0
1700016H13Rik	0.13	0.11	0.1	0	0.04	0.05
1700016K19Rik	0.19	0.19	0.12	0.07	0.06	0.22
1700016L04Rik	0.23	0.14	0.02	0.18	0.14	0.2
1700017B05Rik	4.43	4.24	5.66	5.03	5.44	4.4
1700017G19Rik	0	0	0.02	0.03	0	0
1700017J07Rik	0	0	0.04	0	0	0
1700018A04Rik	0.01	0.01	0.01	0	0.02	0
1700018B08Rik	0	0.06	0.02	0.03	0	0
1700018C11Rik	0	0	0	0	0	0.05
1700018G05Rik	0	0.35	0.14	0.28	0.31	0.62
1700018L02Rik	0.16	0.1	0.18	0.09	0.13	0.07
1700019A02Rik	0.29	0.12	0.3	0.26	0.31	0.26
1700019B03Rik	0.01	0.01	0	0.04	0.04	0.02
1700019D03Rik	0.2	0.39	0.18	0.25	0.27	0.21
1700019G17Rik	1.15	1.08	1.25	0.98	0.99	0.91
1700019L03Rik	0.49	0.29	0.45	0.29	0.44	0.35
1700019N19Rik	0.01	0.05	0.06	0	0.04	0.02
1700019O17Rik	0	0.01	0	0	0	0
1700020A23Rik	0	0.23	0.05	0.09	0.12	0.11
1700020D05Rik	0.36	0.35	0.22	0.28	0.31	0.29
1700020I14Rik	37.94	39.05	33.21	37.69	38.06	42.44
1700020L24Rik	1.04	1.41	0.92	1.35	1.15	0.87
1700020N15Rik	0.18	0.18	0.03	0.21	0.13	0.15
1700021F05Rik	20.69	22.23	18.94	15.59	16.55	17.36
1700021K19Rik	4.66	4.16	5.04	5.14	4.88	4.93
1700021N21Rik	0	0	0	0.04	0	0
1700022H01Rik	0.2	0.17	0.11	0.16	0.21	0.1
1700022H16Rik	0	0.02	0	0	0.15	0
1700022I11Rik	0.02	0	0	0.01	0.01	0.04
1700023E05Rik	0	0	0.01	0.01	0.01	0.01
1700023F02Rik	0.13	0	0.05	0	0	0
1700023F06Rik	0.05	0.02	0.02	0.11	0.09	0.08
1700024F13Rik	0.52	0.91	0.47	0.72	0.43	0.67
1700024G13Rik	0.08	0	0	0	0	0
1700024I08Rik	0	0	0.05	0	0	0.07
1700024P16Rik	0.09	0.03	0.07	0.05	0.03	0.09
1700025F24Rik	0.43	0.2	0.37	0.16	0.1	0.28
1700025G04Rik	3.82	3.53	3.4	3.32	3.74	3.5
1700026D08Rik	0.13	0.04	0.07	0.08	0.01	0.11
1700026J14Rik	0.08	0.01	0.09	0	0.07	0.1
1700026L06Rik	0.32	0.46	0.3	0.37	0.22	0.41
1700027H10Rik	0.06	0.11	0.03	0.11	0.03	0.09
1700027I24Rik	0.02	0	0	0.02	0.03	0.05
1700027J07Rik	0.05	0.28	0.16	0.09	0.12	0.11
1700028B04Rik	0	0.04	0.03	0.17	0.03	0.03
1700028D13Rik	0	0	0	0	0.02	0
1700028E10Rik	0.04	0.03	0.03	0.02	0.01	0.06
1700028I16Rik	0.06	0.01	0.05	0	0.03	0.02
1700028J19Rik	0.45	0.45	0.31	0.36	0.26	0.28
1700028K03Rik	0.26	0.25	0.15	0.09	0.15	0.22
1700028P14Rik	0	0.01	0	0	0	0
1700029F12Rik	0	0	0	0.01	0	0
1700029I15Rik	0.47	0.59	0.71	0.71	0.98	0.86
1700029J07Rik	0.87	0.88	0.76	0.72	0.69	0.76
1700029M20Rik	0	0.01	0	0	0	0.01
1700029N11Rik	0	0	0.03	0	0	0
1700029P11Rik	0	0	0.04	0	0	0
1700030C10Rik	0.04	0.02	0.08	0.03	0	0.07
1700030F18Rik	0	0	0	0.03	0.03	0.03
1700030J22Rik	0.93	1.09	1.18	1.03	1.38	0.97
1700030K09Rik	4.7	4.72	4.98	4.89	4.77	4.3
1700030M09Rik	0.16	0.02	0.1	0.02	0.11	0.07
1700030O20Rik	0	0	0	0	0	0.06
1700031F05Rik	0	0	0.03	0	0	0
1700034H15Rik	0.21	0.18	0.17	0.13	0.15	0.13
1700034I23Rik	0.04	0.02	0.03	0.05	0.02	0.07
1700034J05Rik	0	0	0.01	0.02	0	0.04
1700034P13Rik	0.06	0.12	0.11	0.05	0.06	0.1
1700037C18Rik	0.7	0.93	0.67	0.87	0.75	0.78
1700037H04Rik	16.97	17.11	24.27	20.94	19.19	17.44
1700040L02Rik	0.11	0.2	0.14	0.31	0.27	0.47
1700041A01Rik	0.03	0	0	0	0	0
1700042O10Rik	0.07	0.13	0.03	0.04	0.02	0
1700044C05Rik	0	0	0	0.02	0	0.02
1700045H11Rik	0	0.02	0	0	0.03	0
1700047A11Rik	0.02	0.09	0.06	0.03	0.03	0.08
1700047E10Rik	0	0.04	0	0	0	0
1700047G03Rik	0.01	0	0	0.02	0	0.03
1700047L14Rik	0	0.06	0	0	0	0
1700048M11Rik	0.85	1.3	1.15	0.8	0.52	0.65
1700048O20Rik	6.82	7.87	7.61	5.69	5.01	5.62
1700049G17Rik	2.88	2.52	2.15	2.15	2.23	2.39
1700052I22Rik	0.11	0	0	0	0	0
1700052K11Rik	2.85	2.5	2.36	2.61	2.36	2.92
1700052N19Rik	1.31	1.11	0.97	0.96	0.93	0.95
1700054A03Rik	0.1	0.26	0.07	0.17	0.09	0.15
1700056E22Rik	0.12	0.39	0.31	0.38	0.28	0.31
1700057G04Rik	0.01	0.02	0.02	0.05	0.02	0
1700060C16Rik	0.07	0	0	0	0	0
1700061G19Rik	0.7	0.84	0.74	0.77	0.71	0.59
1700063D05Rik	0.15	0.03	0.1	0.05	0.18	0.02
1700064M15Rik	0.07	0.08	0	0	0.03	0
1700065D16Rik	0.47	0.28	0.42	0.19	0.49	0.26
1700065J11Rik	0	0.02	0	0	0	0
1700065J18Rik	0.24	0.63	0.87	0.32	0.62	0.53
1700066B17Rik	0	0.12	0	0.18	0.03	0.03
1700066B19Rik	0.04	0.04	0.07	0.04	0.02	0
1700066M21Rik	3.94	3.81	3.44	3.05	3.18	3.6
1700066O22Rik	0.04	0	0	0	0	0
1700067K01Rik	0.72	0.63	1.02	0.6	0.73	0.53
1700069L16Rik	0	0	0.03	0	0	0
1700071K01Rik	0.01	0	0	0	0	0
1700071M16Rik	0.01	0.03	0	0.01	0.06	0.03
1700072I22Rik	0	0	0	0.04	0	0
1700073E17Rik	0	0	0	0.01	0.01	0.01
1700074H08Rik	0.02	0	0	0	0	0.06
1700080N15Rik	0	0	0.04	0	0	0
1700080O16Rik	0	0	0	0	0	0.02
1700081H04Rik	0	0.04	0	0	0	0
1700084C01Rik	0.05	0.03	0.03	0.14	0.02	0.01
1700084E18Rik	0.35	1.26	0.99	1.04	0.37	0.73
1700084J12Rik	0.22	0.18	0.05	0	0.02	0.07
1700086L19Rik	0.1	0	0.04	0	0	0.03
1700086O06Rik	2.27	2.22	2.58	2.07	1.74	2.75
1700088E04Rik	0.11	0.02	0.09	0.15	0.19	0.21
1700092C02Rik	0	0	0.05	0	0	0
1700092C10Rik	0	0	0	0	0.03	0
1700092E19Rik	0	0.01	0.05	0	0	0
1700092M07Rik	1.53	0.9	2.25	1.61	1.03	1.13
1700093K21Rik	0.04	0.01	0.08	0.01	0.01	0.03
1700094D03Rik	2.58	2.85	2.55	2.12	2.17	2.12
1700094J05Rik	0.03	0	0	0	0	0
1700095A21Rik	0	0	0	0.02	0	0.03
1700095J12Rik	0	0	0	0	0.02	0.02
1700096J18Rik	0.12	0.19	0.08	0.14	0.12	0.15
1700096K18Rik	0.76	0.5	0.45	0.6	0.58	0.54
1700096P03Rik	0	0	0	0	0.04	0.04
1700097N02Rik	0.09	0.04	0.07	0	0.02	0.14
1700099I09Rik	0	0.02	0.06	0.04	0	0.06
1700100L14Rik	0	0	0	0	0.16	0.02
1700101E01Rik	0.41	0.31	0.56	0.74	0.36	0.36
1700101I11Rik	0.12	0.09	0.02	0	0.07	0.04
1700102H20Rik	0.25	0.53	0.36	0.17	0.28	0.29
1700102P08Rik	0.48	0.54	0.68	0.56	0.49	0.41
1700104L18Rik	0	0	0.06	0.03	0.03	0.08
1700105P06Rik	0.62	0.6	0.37	0.14	0.26	0.24
1700106J16Rik	0.06	0.08	0.06	0.04	0.01	0.08
1700108F19Rik	0.22	0.09	0.16	0.22	0.32	0.34
1700109G14Rik	0.05	0.01	0.28	0.14	0.02	0.15
1700109G15Rik	0	0.08	0	0	0.09	0
1700109H08Rik	2.19	2.21	2.13	1.53	1.22	2.5
1700109K24Rik	1.66	1.96	1.52	1.49	1.65	2.52
1700110C19Rik	0.7	0.52	0.23	0.45	0.47	0.48
1700110I01Rik	0	0.01	0	0	0	0.01
1700110I01Rik_copy2	0	0.01	0	0	0	0.01
1700110I01Rik_copy3	0	0.01	0.02	0	0	0.01
1700110K17Rik	0	0	0	0	0.03	0.02
1700111N16Rik	0.06	0.03	0.02	0.09	0.11	0.06
1700112E06Rik	0.15	0.1	0.18	0.15	0.17	0.11
1700112H15Rik	0	0	0	0	0	0.02
1700112J05Rik	0	0	0	0.02	0	0.04
1700112J16Rik	0.06	0.06	0.03	0.03	0.03	0.03
1700113A16Rik	1.18	0.95	1.4	1.36	1.49	1.11
1700113H08Rik	0	0	0.02	0.04	0.02	0.01
1700116B05Rik	0	0	0	0	0.04	0
1700119H24Rik	0	0	0.03	0.08	0	0.03
1700120C14Rik	0.36	0.08	0.24	0.29	0.05	0.73
1700120G07Rik	0	0.02	0.04	0.05	0.02	0
1700120K04Rik	1.03	1.38	1.81	1.45	1.25	1.4
1700121N20Rik	0	0	0	0	0	0.02
1700122O11Rik	0	0.01	0.05	0	0	0.02
1700123I01Rik	0.07	0	0	0	0.01	0
1700123K08Rik	0	0.02	0	0	0.02	0
1700123L14Rik	0	0	0	0	0	0.01
1700123M08Rik	0.61	0.89	0.78	0.56	0.59	0.71
1700123O20Rik	16.74	17.59	17.22	19.29	17.62	17.1
1700124L16Rik	0.69	1.2	0.91	1.21	0.57	0.38
1700125G22Rik	0.05	0.01	0.15	0.06	0.04	0.06
1700125H03Rik	0.09	0	0	0	0.02	0.07
1700125H20Rik	0	0.02	0.15	0.16	0.09	0.1
1700128A07Rik	0.06	0.07	0.09	0.13	0.08	0.13
1810006J02Rik	0.13	0.06	0.1	0.08	0.12	0.08
1810008I18Rik	0	0.02	0	0.02	0	0
1810010D01Rik	0	0	0.02	0.03	0.11	0.18
1810010H24Rik	0.39	0.32	0.42	0.48	0.29	0.39
1810011H11Rik	0	0.04	0	0.03	0.01	0.02
1810011O10Rik	7.72	7.49	6.98	6.15	6.51	5.24
1810012K16Rik	0.3	0.28	0.45	0.42	0.33	0.4
1810013L24Rik	12.33	12.85	11.51	11.39	11.28	11.84
1810014B01Rik	2.18	1.63	1.74	1.08	1.36	1.37
1810019D21Rik	1.2	1.24	1.26	1.1	1.32	1.23
1810020O05Rik	0.03	0	0.04	0.02	0.02	0.08
1810021B22Rik	0.69	0.52	0.94	1.03	0.84	0.89
1810022K09Rik	29.62	32.86	24.41	23.94	23.37	26.03
1810024B03Rik	0.62	0.57	0.49	0.57	0.58	0.51
1810026B05Rik	3.97	3.92	2.97	2.71	2.61	3.44
1810026J23Rik	17.82	17.62	19.26	19.79	19.26	17.88
1810030O07Rik	14.55	14.84	14.02	14.81	14.35	15.01
1810032O08Rik	5.81	5	6.11	4.69	4.1	5
1810034E14Rik	0.11	0.09	0.1	0.19	0.17	0.17
1810037I17Rik	16.66	17.16	15.65	15.79	15.92	15.79
1810041H14Rik	0.35	0.51	0.56	0.71	0.32	0.56
1810041L15Rik	0.29	0.23	0.34	0.18	0.17	0.22
1810043G02Rik	5.53	4.78	5.83	6.46	6.06	5.68
1810043H04Rik	8.03	6.38	9.07	10.26	8.26	8.12
1810044D09Rik	2.15	1.45	1.61	2.15	2.13	1.64
1810053B23Rik	0.02	0.02	0.01	0.01	0	0.01
1810055G02Rik	10.71	10.87	14.01	11.96	11.14	10.47
1810058I24Rik	28.67	26.75	28.89	34.34	31.99	30.82
1810062G17Rik	0.02	0.34	0.06	0.11	0.29	0.24
1810062O18Rik	0.33	0.4	0.2	0.3	0.14	0.35
1810064F22Rik	0.01	0	0	0	0	0
2010001A14Rik	2.81	2.07	2.19	2.8	2.78	2.04
2010001E11Rik	0.04	0.05	0.02	0	0.01	0.01
2010002M12Rik	0.01	0.01	0.01	0	0.02	0.02
2010005H15Rik	0	0.2	0	0	0	0
2010009K17Rik	0.09	0.19	0.07	0	0	0.09
2010010A06Rik	0.03	0.02	0.05	0.03	0	0.04
2010012O05Rik	5.28	5.12	4.89	6.24	6.8	6.56
2010016I18Rik	0.01	0.01	0.01	0.01	0.02	0.03
2010106E10Rik	0	0.05	0	0.01	0	0
2010107E04Rik	130.09	128.2	120.28	126.42	126.46	121.29
2010107G12Rik	0.17	0.17	0.28	0.34	0.13	0.2
2010107G23Rik	2.93	3.25	3.3	3.04	3.54	3.14
2010109A12Rik	0.26	0.16	0.27	0.12	0.2	0.12
2010109I03Rik	0	0	0	0	0.01	0
2010111I01Rik	2.68	2.54	2.98	2.95	2.94	2.86
2010204K13Rik	1.84	1.59	2.16	1.51	1.37	1.23
2010300C02Rik	0.36	0.42	0.45	0.46	0.4	0.34
2010308F09Rik	0.09	0.18	0.32	0.09	0.1	0.09
2010310C07Rik	0	0.03	0.02	0	0	0.08
2010315B03Rik	1.5	1.2	0.93	1.11	1.05	1.29
2010320M18Rik	6.47	6.08	5.29	7.08	6.36	6.27
2200002D01Rik	1.13	0.63	1.72	0.83	0.67	0.69
2210011C24Rik	0.04	0	0	0	0	0
2210013O21Rik	15.11	14.49	15.09	14.64	14.22	15.19
2210015D19Rik	3.57	3.52	3.85	3.91	3.79	3.19
2210016F16Rik	5.27	4.93	5.72	5.17	5.11	4.65
2210016L21Rik	17.21	16.79	16.84	18.22	18.52	16.63
2210018M11Rik	18.92	18.58	17.7	18.98	20.4	19.96
2210019I11Rik	0.01	0	0	0	0	0
2210039B01Rik	0.39	0.49	0.29	0.14	0.46	0.35
2210404E10Rik	0	0.04	0	0	0	0
2210404O09Rik	2.58	2.4	1.55	2.12	1.9	2.28
2210406O10Rik	0.08	0.01	0.05	0.09	0.06	0.13
2210408F21Rik	0.06	0.08	0	0	0.02	0.03
2210408I21Rik	1.49	1.3	1.36	1.22	1.26	1.45
2210416O15Rik	0.16	0.21	0.36	0.36	0.4	0.25
2210420H20Rik	0	0.09	0	0.03	0	0
2300002M23Rik	0.02	0	0	0	0	0
2300009A05Rik	3.54	3.42	4.2	2.75	2.84	3.04
2310001H17Rik	0.01	0.01	0.01	0.05	0.08	0.03
2310002D06Rik	0.23	0.23	0.04	0.1	0	0.13
2310002F09Rik	0.07	0.03	0.14	0.04	0.08	0.1
2310002L09Rik	0.02	0	0.01	0.01	0	0.01
2310003H01Rik	4.79	4.62	7.06	6.06	5.67	5.13
2310003N18Rik	0	0.07	0	0	0	0.04
2310005A03Rik	0	0	0	0	0	0.01
2310007B03Rik	0.14	0.19	0.31	0.18	0.2	0.13
2310007L24Rik	0.07	0.01	0.13	0.09	0.04	0
2310008N11Rik	0.02	0.11	0.16	0.09	0	0
2310009A05Rik	13.37	11.66	11.41	12.85	13.4	12.22
2310009B15Rik	7.38	7.29	9.16	9.06	7.78	8.24
2310010G23Rik	1.31	0.74	1.18	0.88	1.34	1.02
2310010J17Rik	2.23	2.92	2.52	2.72	2.29	3.26
2310011J03Rik	9.5	9.08	10.34	12.34	10.85	10.82
2310015A10Rik	1.76	1.68	1.6	1.44	1.47	1.51
2310020H05Rik	0	0.27	0.03	0	0	0.02
2310022A10Rik	6.66	6.21	8.1	7.25	6.97	7.32
2310022B05Rik	22.58	21.2	27.27	26.86	27.37	24.94
2310030G06Rik	0.89	0.52	0.81	0.49	1	0.75
2310033P09Rik	18.17	17.29	18.21	20.38	20.19	18.64
2310034G01Rik	0.1	0.47	0.14	0.27	0.34	0.13
2310034O05Rik	0.01	0	0.02	0	0	0.03
2310035C23Rik	5.28	5.15	4.69	4.92	5.47	5.45
2310036O22Rik	105.29	98.66	112.98	120.59	118.21	110.87
2310039H08Rik	3.54	2.96	3.65	3.87	3.94	3.41
2310040G24Rik	0.75	0.36	0.31	0.42	0.67	0.53
2310045N01Rik	4.15	4.47	5.33	4.9	4.96	4.26
2310047M10Rik	2.91	2.67	2.88	2.95	2.73	2.34
2310057M21Rik	3.95	4.01	3.62	3.36	3.3	3.46
2310061I04Rik	5.1	5.3	6.73	5.23	5.23	4.55
2310065F04Rik	0.02	0	0.01	0.02	0.04	0.01
2310067B10Rik	15.45	14.51	18.86	17.49	16.89	15.21
2310068J16Rik	0.55	0.5	0.48	0.32	0.56	0.3
2310069B03Rik	0	0	0.01	0	0	0.02
2310069G16Rik	0.08	0.07	0.11	0.07	0.14	0.12
2310075C17Rik	0	0	0	0.04	0	0
2310079G19Rik	0	0	0	0	0	0.02
2310081J21Rik	0.2	0.02	0.03	0	0.03	0.15
2310081J21Rik_copy2	0.2	0.02	0.03	0	0.03	0.15
2400006E01Rik	0	0.03	0	0	0	0.03
2410002F23Rik	10.58	9.8	10.06	7.08	7.47	7.34
2410003L11Rik	0.11	0.09	0.27	0.18	0.17	0.08
2410004B18Rik	11.97	12.53	12.09	12.32	11.01	11.58
2410004I01Rik	0.55	0.83	0.51	0.76	0.75	0.75
2410004P03Rik	0.05	0.11	0.11	0.11	0.14	0.15
2410006H16Rik	12.12	11.61	13.06	12.28	10.48	11.85
2410012E07Rik	0	0	0	0.01	0	0
2410012M07Rik	0.11	0.16	0.23	0.22	0.14	0.07
2410015M20Rik	27.8	26.86	28.95	30.96	28.66	29.96
2410016O06Rik	7.33	8.25	9.17	8.94	8.1	7.26
2410017I17Rik	0.01	0	0	0.01	0.04	0
2410018L13Rik	0.87	0.88	1.51	1.74	1.25	1.61
2410021H03Rik	0.21	0.06	0.17	0.21	0.35	0.28
2410089E03Rik	7.14	6.92	6.5	6.99	7.3	8.5
2410124H12Rik	0.02	0	0.05	0	0	0
2410127L17Rik	16.17	16.27	13.28	13.17	12.92	14.52
2410131K14Rik	9.32	8.8	11.05	11.07	10.11	10.7
2410137M14Rik	0	0.02	0.06	0.02	0.1	0.06
2410141K09Rik	0.01	0	0	0	0	0.01
2500002B13Rik	3.04	3.3	3.19	2.5	3.22	3.12
2500004C02Rik	7.76	6.96	6.2	5.16	5.69	5.05
2510002D24Rik	6.49	5.78	7.75	8.12	8.14	7.05
2510003B16Rik	0.41	0.33	0.61	0.65	0.26	0.82
2510003E04Rik	0.13	0.05	0.13	0.14	0.13	0.13
2510009E07Rik	2.87	2.77	2.46	2.58	2.61	2.48
2510039O18Rik	5.23	4.86	6.93	5.91	5.92	4.94
2610001J05Rik	11.44	11.09	11.45	10.56	10.49	9.37
2610002J02Rik	13.28	13.54	16.59	17.05	15.29	12.59
2610002M06Rik	3.56	3.31	3.03	3.29	3.56	3.91
2610005L07Rik	54.08	54.97	45.51	47.03	48.94	50.93
2610008E11Rik	17.84	18.22	14.69	16.3	17.56	18.36
2610015P09Rik	2.98	3.65	2.72	2.87	3.07	2.98
2610016A17Rik	0.09	0.11	0.2	0.14	0.11	0.17
2610020C07Rik	1.95	1.58	1.61	1.31	1.37	1.85
2610020H08Rik	3.38	3.1	3.14	2.42	2.59	3.19
2610027K06Rik	0.42	0.36	0.43	0.31	0.31	0.39
2610028E06Rik	0.01	0	0	0	0	0.01
2610028H24Rik	0.01	0	0.03	0.03	0	0
2610034B18Rik	6.93	6.81	7.57	7.77	7.83	6.39
2610035D17Rik	1.85	2.22	2.18	1.95	2.33	2.45
2610035F20Rik	3.28	3.25	3.74	3.47	3.82	2.87
2610037D02Rik	0.33	0.29	0.21	0.1	0.27	0.22
2610042L04Rik	1.04	0.78	0.73	0.73	1.01	0.54
2610044O15Rik8	6.67	7.07	5.85	5.73	5.16	6.5
2610203C22Rik	0.24	0.37	0.17	0.1	0.21	0.12
2610206C17Rik	0.12	0.1	0.17	0.17	0.31	0.13
2610301B20Rik	11.79	12.04	11.01	10.76	10.7	12.19
2610305D13Rik	0.77	0.73	0.43	3.09	3.87	3.09
2610306M01Rik	3.54	3.27	3.49	4	4.43	3.65
2610307P16Rik	1.34	1.1	0.96	1.1	1.3	1.39
2610316D01Rik	3.37	3.05	2.56	2.81	3.63	3.81
2610318N02Rik	51	50.91	57.92	50.35	46	44.3
2610507B11Rik	36.96	36.58	40.34	41.28	41.84	39.65
2610507I01Rik	0.71	0.76	0.68	0.8	0.86	0.59
2610524H06Rik	18.56	17.71	17.47	19.32	20.01	17.9
2610528A11Rik	0.47	0.52	0.32	0.13	0.28	0.13
2610528J11Rik	0.38	0.34	0.3	0.25	0.08	0.2
2700029M09Rik	30.71	32.02	28.89	31.33	29.75	31.28
2700038G22Rik	13.22	14.15	15.21	10.36	9.26	10.09
2700046A07Rik	0.07	0.06	0.06	0.04	0.17	0.09
2700046G09Rik	0.72	0.57	0.46	0.76	0.72	0.79
2700049A03Rik	7.63	7.42	6.96	7.5	7.92	7.88
2700054A10Rik	0.13	0.08	0.19	0.14	0.17	0.2
2700060E02Rik	78.4	79.28	72.39	76.51	74.47	73.44
2700062C07Rik	9.72	10.37	9.18	9.29	8.9	8.2
2700069I18Rik	13.07	11.65	10.2	12.39	11.62	10.64
2700070H01Rik	0.02	0	0	0.01	0	0.01
2700081O15Rik	32.21	29.8	35.09	35.55	35.52	31.98
2700089I24Rik	0	0.02	0	0.02	0.01	0
2700094K13Rik	122.11	123.32	149.16	142.33	136.01	130.4
2700097O09Rik	4.76	4.85	4.64	3.79	3.79	3.77
2700099C18Rik	10.74	11.22	10.12	8.92	9.52	9.97
2810001G20Rik	9.42	8.9	8.77	9	9.47	7.94
2810002D19Rik	2.85	3.44	3.17	2.76	3.26	2.4
2810004N23Rik	11.15	11.21	9.95	9.85	9.18	9.99
2810006K23Rik	5.71	5.33	4.75	4.87	4.81	4.31
2810013P06Rik	7.39	7.15	6.22	6.92	6.81	7
2810021J22Rik	5.18	5.66	4.49	4.57	4.89	5.12
2810025M15Rik	19.91	20.11	21.55	21.57	21.64	20.48
2810029C07Rik	1.37	1.39	1.56	1.33	1.29	1.15
2810032G03Rik	1.12	1.86	1.36	1.6	1.47	1.34
2810047C21Rik1	0.37	0.58	0.41	0.51	0.46	0.58
2810403A07Rik	23.22	21.86	20.43	18.16	19.06	18.87
2810403D21Rik	0.63	0.76	0.59	0.59	0.69	0.8
2810404M03Rik	0.05	0	0.01	0.05	0	0.03
2810405F15Rik	1.38	1.22	1.04	0.49	0.67	0.26
2810408A11Rik	12.42	11.9	11.22	13.64	13.91	13.77
2810408I11Rik	7.71	8.03	9.83	8.8	6.7	6.88
2810410L24Rik	8.42	7.31	9.19	9.28	8.99	8.88
2810417H13Rik	66.42	71.48	58.47	50.78	49.31	58.24
2810428I15Rik	23.77	24.12	27.39	27.72	27.5	22.04
2810429I04Rik	1.96	2.08	1.92	1.72	2.02	1.87
2810433D01Rik	0.23	0.39	0.24	0.36	0.27	0.32
2810442N19Rik	1.78	1.93	1.27	2.31	2.42	3.53
2810454H06Rik	0.67	0.65	0.52	0.62	0.55	0.46
2810459M11Rik	0.12	0.12	0.04	0.27	0.32	0.17
2810468N07Rik	1.74	1.3	1.87	1.87	0.99	1.07
2810471M01Rik	0	0.03	0.01	0	0	0
2810474O19Rik	16.43	16.61	14.1	14.96	14.85	15.85
2900005J15Rik	0.19	0.09	0.16	0.12	0.19	0.1
2900008C10Rik	0.67	1.18	1.34	0.9	1	0.96
2900009J06Rik	0.21	0.16	0.16	0.03	0.08	0.32
2900011O08Rik	1.29	1.14	0.84	1.74	2.04	2.09
2900026A02Rik	2.6	2.54	3.06	2.97	3.15	2.96
2900041M22Rik	0.02	0.02	0.03	0.02	0.01	0.01
2900052N01Rik	0.03	0.01	0	0.02	0	0.01
2900055J20Rik	0	0.01	0.1	0	0	0.02
2900057B20Rik	0.01	0.02	0.07	0.11	0.25	0.08
2900060B14Rik	0.22	0.05	0	0.16	0.09	0.03
2900076A07Rik	11.81	11.22	9.71	9.76	10	11.1
2900079G21Rik	0.01	0	0	0.01	0	0.01
2900092D14Rik	0.01	0.01	0.02	0.03	0	0.05
2900097C17Rik	78.54	82.94	75.69	81.45	80.75	81.17
3000002C10Rik	2.01	1.97	2.4	2.35	2.15	2.66
3010001F23Rik	1.87	1.82	1.89	1.96	1.88	2.07
3010026O09Rik	8.28	9.26	8.67	9.51	8.82	8.82
3100003L05Rik	0	0	0	0.1	0	0
3110001I22Rik	3.13	3.65	2.86	3.16	3.45	2.57
3110002H16Rik	5.17	4.94	5.13	4.74	5.06	4.89
3110009E18Rik	3.32	3.13	2.59	2.64	2.31	2.89
3110009F21Rik	0.01	0.03	0.02	0	0	0
3110015C05Rik	0	0	0.02	0.03	0.04	0.05
3110021A11Rik	0.97	0.74	1.08	0.74	0.43	0.78
3110021N24Rik	1.57	1.66	1.71	1.76	1.66	1.46
3110035E14Rik	0.06	0.01	0.02	0.03	0.05	0.06
3110039I08Rik	1.23	1.23	1.04	0.93	0.89	1.02
3110040N11Rik	8.75	9.19	7.79	8.77	9.4	9.49
3110043O21Rik	3.88	4.57	4.06	3.81	4.21	3.93
3110045C21Rik	0.85	0.77	0.8	0.92	0.75	1.31
3110052M02Rik	2.95	2.6	2.28	2.42	2.4	2.39
3110056K07Rik	4.94	4.61	4.52	3.51	3.67	3.59
3110057O12Rik	1.61	1.62	1.31	1.6	1.59	1.93
3110062M04Rik	1.68	1.56	1.54	1.29	1.41	1.29
3110070M22Rik	0.11	0.07	0.1	0.44	0.46	0.87
3110082I17Rik	7.66	7.99	8.66	9	7.37	8.28
3110082J24Rik	0.06	0	0	0.02	0	0
3110099E03Rik	0.01	0.03	0.01	0.01	0.05	0.03
3200001D21Rik	0.06	0.08	0.09	0.13	0.11	0.04
3300002I08Rik	6.58	6.73	5.98	5.65	5.61	5.13
3300002P13Rik	0.15	0.04	0.03	0.15	0.1	0.11
3300005D01Rik	0.03	0	0.01	0	0	0
3425401B19Rik	0.07	0.09	0.05	0.11	0.03	0.03
3632451O06Rik	2.22	1.93	1.9	2.26	2.11	2.49
3632454L22Rik	0.01	0.02	0.01	0.01	0.02	0.01
3830403N18Rik	0.56	0.37	0.15	0.27	0.09	0.13
3830406C13Rik	6.28	6.88	5.17	4.91	5.5	6.11
3830408C21Rik	0.82	1.12	0.85	0.88	0.95	0.93
3830417A13Rik	0.31	0.21	0.23	0.28	0.32	0.18
3830432H09Rik	0.06	0.1	0.06	0.09	0.04	0.12
3930402G23Rik	0.58	0.59	0.4	0.57	0.36	0.49
4430402I18Rik	0.06	0.07	0.05	0.04	0.04	0.07
4631405J19Rik	0.03	0.07	0.02	0.07	0.03	0.09
4632404H12Rik	0.86	1.11	0.91	0.63	0.65	0.6
4632415L05Rik	7.31	7.25	6.14	6.66	6.83	7.29
4632428C04Rik	0.09	0.03	0.08	0.09	0.04	0.06
4632428N05Rik	0.71	0.61	0.68	0.6	0.59	0.53
4732416N19Rik	0.2	0.16	0.13	0	0.16	0.06
4732456N10Rik	0.04	0.04	0.05	0.02	0.02	0.02
4732471J01Rik	0.21	0.2	0.23	0.19	0.16	0.25
4732490B19Rik	0.03	0.01	0.02	0.11	0.05	0.01
4732491K20Rik	0.29	0.26	0.23	0.43	0.31	0.34
4831440E17Rik	0.18	0.13	0.11	0.12	0.12	0.1
4833411C07Rik	0.02	0.04	0.02	0.07	0.01	0.07
4833412C05Rik	0.01	0.09	0	0.01	0	0.03
4833415N18Rik	0	0	0	0.02	0	0.05
4833417C18Rik	0.34	0.36	0.39	0.38	0.2	0.28
4833418N02Rik	0.94	0.62	0.58	0.96	0.82	0.91
4833419F23Rik	0.04	0.07	0.15	0.07	0.24	0.04
4833420G17Rik	9.99	9.8	9.33	15.19	15.46	22.82
4833422C13Rik	0.05	0.12	0.08	0.1	0.12	0.11
4833422M21Rik	0.06	0.05	0.05	0.06	0.07	0.06
4833427F10Rik	0	0.01	0	0	0	0
4833427G06Rik	0.03	0.01	0	0.02	0	0
4833439L19Rik	32.3	32.62	35.02	33.81	33.73	29.49
4921501E09Rik	0.01	0	0	0	0	0
4921504A21Rik	0.1	0.04	0.16	0.13	0.09	0.08
4921506M07Rik	0	0	0	0	0.01	0.01
4921507L20Rik	0.24	0.22	0.32	0.34	0.24	0.48
4921507P07Rik	0.72	0.47	0.51	0.64	0.63	0.65
4921509O07Rik	0	0	0	0	0	0.01
4921511C10Rik	0.06	0	0.04	0.01	0.01	0.02
4921513I03Rik	0.01	0.01	0.02	0.02	0.05	0.02
4921524J17Rik	9.91	10.23	9.4	8.78	8.83	9.63
4921525O09Rik	0.06	0.07	0.03	0.04	0.07	0.15
4921529L05Rik	0	0.02	0	0.02	0	0
4921531C22Rik	2.35	2.67	2.33	1.87	2.68	2.09
4921531P14Rik	0	0.02	0.04	0	0	0
4921534H16Rik	0	0	0	0	0.01	0.01
4921536K21Rik	0.73	0.71	0.78	0.65	0.58	0.7
4921539E11Rik	0	0	0	0	0	0.01
4922502N22Rik	0	0.01	0	0	0	0
4930402H24Rik	4.01	3.65	3.57	3.97	4.29	4.12
4930404I05Rik	0.82	0.58	0.86	0.67	0.64	0.86
4930404N11Rik	2.41	3.06	3.43	3.31	3.24	2.76
4930405A21Rik	0.56	0.47	0.52	0.23	0.39	0.37
4930405J17Rik	0	0	0	0	0	0.05
4930405O22Rik	0.09	0	0	0.02	0.04	0
4930407I10Rik	0.01	0	0	0.01	0	0
4930412B13Rik	0	0	0	0.03	0	0
4930412C18Rik	0.03	0.01	0.03	0.07	0.07	0.05
4930412O13Rik	0.61	0.48	0.44	0.35	0.32	0.3
4930413E15Rik	0.06	0.08	0.01	0.04	0	0
4930413F20Rik	0	0	0	0.03	0	0.06
4930413G21Rik	4.52	4.01	6.47	6.98	6.08	6.44
4930414N06Rik	0	0.07	0	0	0.12	0.19
4930415F15Rik	0.34	0.21	0.27	0.36	0.19	0.18
4930415O20Rik	1.07	1.4	1.18	1.14	1.48	1.38
4930417O13Rik	0.03	0	0	0.03	0.02	0
4930417O22Rik	0	0	0.02	0	0.03	0.01
4930423M02Rik	0	0	0.02	0	0	0
4930426D05Rik	0.17	0.03	0.14	0.1	0.07	0.02
4930426L09Rik	0.08	0.15	0.09	0.1	0.08	0.1
4930427A07Rik	7.35	8.09	9.57	10.47	10.17	9.38
4930428O21Rik	0	0	0	0	0	0.01
4930429B21Rik	0.22	0.1	0.11	0.26	0.25	0.18
4930429F24Rik	0.4	0.15	0.28	0.12	0.12	0.16
4930430F08Rik	2.97	2.65	2.49	2.8	2.78	2.29
4930430J02Rik	0.1	0	0	0.11	0.08	0.04
4930431F12Rik	0.26	0.1	0.13	0.18	0.2	0.21
4930432J09Rik	0	0	0	0.01	0.01	0.01
4930432K21Rik	1.02	0.98	1.07	0.65	0.8	1.04
4930433N12Rik	0	0.02	0.01	0.01	0.01	0.01
4930438E09Rik	0	0	0	0.06	0	0.02
4930441H08Rik	0	0	0	0	0.04	0
4930443O20Rik	0.04	0.03	0.03	0.03	0.04	0.07
4930444F02Rik	0.01	0	0	0.01	0.02	0
4930444G20Rik	0.04	0.02	0.03	0.03	0.01	0.03
4930444M15Rik	0	0	0	0	0.01	0
4930444P10Rik	0.07	0.07	0.09	0.05	0.06	0.05
4930445N18Rik	0.3	0.18	0.25	0.18	0.26	0.07
4930447C04Rik	1.25	1.44	1.06	0.56	0.61	1.39
4930447F24Rik	0	0.05	0	0.02	0.01	0
4930447K03Rik	0.07	0.06	0.04	0.08	0.05	0.02
4930447M23Rik	0.02	0.03	0.04	0.04	0.05	0.05
4930448H16Rik	0.02	0.16	0	0.11	0.03	0
4930449E01Rik	0	0	0	0	0.03	0.06
4930451G09Rik	0.58	0.51	0.59	0.69	0.76	0.7
4930452B06Rik	5.44	5.19	4.77	5.31	5.41	5.47
4930452G13Rik	0.01	0	0	0.03	0	0
4930453H23Rik	0	0	0	0	0	0.01
4930453L07Rik	0.03	0.03	0.05	0	0.02	0.02
4930453N24Rik	27.92	29.3	26.81	27.02	26.68	26.33
4930455B14Rik	0	0	0.02	0	0	0
4930455C13Rik	0.27	0.26	0.22	0.16	0.19	0.18
4930455D15Rik	0	0.02	0	0	0	0
4930455G09Rik	0.07	0.05	0.09	0.15	0.2	0.24
4930456L15Rik	0.01	0.02	0	0	0	0
4930459C07Rik	0	0.01	0	0	0	0
4930461G14Rik	0	0.03	0	0.06	0	0.02
4930463O16Rik	0	0	0	0	0.01	0.05
4930465K10Rik	0.13	0.06	0.12	0.08	0.06	0.04
4930465M20Rik	0	0	0.01	0	0	0
4930467E23Rik	0.01	0.02	0	0.01	0.02	0.04
4930467K11Rik	0.04	0.01	0.03	0.2	0.07	0.05
4930469G21Rik	0.09	0.03	0.04	0.02	0.06	0.12
4930470P17Rik	0	0	0	0.01	0	0.01
4930471G03Rik	0.02	0	0	0	0	0
4930471M09Rik	0.03	0.11	0.07	0.1	0.02	0
4930473A02Rik	0.51	0.36	0.32	0.51	0.48	0.41
4930474M22Rik	0.33	0.14	0.09	0.29	0.15	0.62
4930474N09Rik	0.01	0	0.02	0	0	0.04
4930477N07Rik	0	0	0	0	0	0.02
4930478L05Rik	0.06	0.04	0.03	0.04	0.1	0.19
4930479D17Rik	0.06	0	0.08	0	0.1	0.11
4930480K23Rik	1.9	1.64	1.87	1.75	1.61	1.93
4930480M12Rik	0	0	0	0.03	0	0
4930481A15Rik	0.42	0.62	0.51	0.17	0.28	0.16
4930482G09Rik	0	0.06	0	0	0	0.04
4930483J18Rik	0.06	0.07	0.08	0.06	0.02	0
4930483K19Rik	0.11	0.16	0.15	0.1	0.09	0.03
4930483O08Rik	0.02	0.07	0.04	0.02	0.05	0.14
4930484H19Rik	0	0	0.04	0	0	0
4930485B16Rik	0.03	0.02	0.05	0.02	0.04	0.02
4930486L24Rik	0.02	0.04	0.03	0.12	0.03	0.01
4930487H11Rik	0.94	1.31	1.06	1.29	1.99	2.24
4930488L21Rik	0	0.02	0.02	0	0	0
4930502E09Rik	0	0.06	0.1	0.04	0.05	0.09
4930502E18Rik	0.08	0.1	0.05	0.08	0.1	0.15
4930503B20Rik	0.04	0.1	0.06	0.13	0.01	0.07
4930503E14Rik	0	0	0	0.06	0	0
4930503E24Rik	0.11	0.04	0.01	0.01	0	0.01
4930503L19Rik	8.49	8.5	8.09	7.28	7.66	7.7
4930504O13Rik	0	0.07	0.06	0.05	0	0.03
4930505A04Rik	0.04	0	0	0.03	0.02	0.05
4930505G20Rik	0	0	0.03	0	0	0.03
4930506A18Rik	0	0	0.02	0.02	0	0
4930506C21Rik	0.38	0.58	0.4	0.5	0.46	0.49
4930507D05Rik	0.18	0.26	0.25	0.23	0.32	0.29
4930509E16Rik	0	0.17	0.09	0.11	0.1	0.04
4930511A02Rik	0.01	0	0	0.01	0.01	0.01
4930511A08Rik	0	0.03	0	0	0	0.04
4930511E03Rik	0.01	0.01	0.02	0.05	0.05	0.01
4930511M06Rik	0	0.02	0.01	0	0.04	0.03
4930512B01Rik	0.11	0.04	0.09	0.2	0.16	0.14
4930513D17Rik	0	0	0.02	0	0	0
4930513N10Rik	0.06	0.02	0.06	0.02	0.04	0.04
4930513O06Rik	0	0	0.02	0	0	0
4930515G01Rik	0.41	0.58	0.58	0.22	0.28	0.2
4930515L03Rik	0	0	0.04	0	0	0
4930518J21Rik	0	0.04	0	0	0	0.03
4930519F09Rik	0.03	0.03	0.02	0	0	0.02
4930519F16Rik	0	0.04	0	0.01	0.02	0.02
4930519K11Rik	0	0	0	0.03	0	0
4930520O04Rik	0.58	0.52	0.8	0.69	0.77	0.59
4930521E06Rik	0.11	0.13	0	0.16	0.16	0.29
4930523C07Rik	0.2	0.13	0.18	0.16	0.17	0.14
4930524B15Rik	0.08	0.02	0.07	0.03	0.03	0.08
4930524C18Rik	0.03	0.01	0.02	0.02	0.03	0.08
4930524O05Rik	0	0	0	0	0	0.03
4930524O08Rik	0	0	0	0	0	0.01
4930525D18Rik	0.01	0	0	0	0.04	0.04
4930525G20Rik	0.24	0.3	0.32	0.29	0.31	0.23
4930526H09Rik	0.01	0.01	0	0	0	0
4930526I15Rik	0.37	0.25	0.29	0.29	0.43	0.19
4930526L06Rik	0.03	0.04	0	0	0.05	0.02
4930527F14Rik	0	0	0	0	0	0.07
4930528A17Rik	0.27	0.09	0.12	0.2	0.15	0.34
4930528D03Rik	0	0.01	0	0	0.01	0.03
4930528H21Rik	0.11	0.26	0	0.03	0.04	0
4930529C04Rik	0.85	0.83	0.44	0.45	0.42	0.48
4930529K09Rik	0.01	0	0.01	0.01	0.01	0
4930529M08Rik	0.03	0.03	0	0.01	0	0.02
4930533B01Rik	0.06	0.03	0.05	0.14	0.05	0.14
4930538K18Rik	0.16	0.18	0.17	0.03	0.18	0.21
4930539E08Rik	0.04	0.03	0.03	0.04	0.08	0.05
4930539J05Rik	1.04	1.07	0.63	0.64	1.04	0.73
4930539M17Rik	0	0.16	0.02	0	0	0
4930542C21Rik	0	0	0.08	0	0	0
4930542D17Rik	0.3	0.26	0.22	0.11	0.07	0.15
4930546K05Rik	0	0	0.01	0	0.01	0
4930547E08Rik	0.32	0.55	0.34	0.39	0.23	0.28
4930548H24Rik	0.05	0.03	0.09	0.05	0.06	0.12
4930549C15Rik	0.04	0.01	0.01	0	0.03	0.09
4930549G23Rik	1.02	0.88	1.12	0.78	0.71	2
4930550C14Rik	0.19	0.21	0.23	0.27	0.32	0.25
4930550C17Rik	0	0	0	0	0.03	0
4930550L24Rik	0	0.02	0	0.02	0	0
4930552P12Rik	0	0.01	0	0	0	0.01
4930553C11Rik	0	0	0	0	0	0.02
4930555G01Rik	0.22	0.16	0.2	0.05	0.12	0.1
4930555K05Rik	0	0.1	0	0	0	0
4930556G01Rik	0	0	0.02	0	0	0
4930556M19Rik	0.24	0.18	0.15	0.18	0.2	0.21
4930556N13Rik	0.04	0.02	0.04	0	0.02	0.06
4930557F10Rik	0.44	0.49	0.32	0.25	0.34	0.81
4930557J02Rik	0	0	0.02	0	0	0.03
4930557K07Rik	3.01	2.68	2.46	2.36	1.53	3.16
4930558C23Rik	0	0	0.03	0	0	0
4930558F17Rik	0	0.01	0	0	0	0
4930558F17Rik_copy2	0	0.01	0	0	0	0
4930558J18Rik	0.82	0.88	0.71	0.86	0.91	1.03
4930558K02Rik	0.01	0.02	0.03	0.01	0.03	0.04
4930562C15Rik	0.17	0.18	0.14	0.15	0.16	0.14
4930562F07Rik	0	0	0.02	0	0	0
4930563D23Rik	0	0	0	0.01	0.03	0.04
4930563E18Rik	0.03	0	0.02	0	0.03	0
4930563E22Rik	0.68	0.66	0.43	0.27	0.38	0.34
4930563F08Rik	0	0	0.04	0	0.07	0
4930563M21Rik	0.29	0.34	0.28	0.3	0.25	0.5
4930564B18Rik	0	0	0	0	0.02	0
4930564D02Rik	0.01	0.04	0	0	0	0
4930565N06Rik	0.22	0.31	0.22	0.25	0.28	0.47
4930567H12Rik	0	0	0	0	0	0.01
4930567K12Rik	0.02	0	0	0	0	0
4930570G19Rik	0.17	0.14	0.18	0.16	0.19	0.2
4930577N17Rik	0.49	0.35	0.55	0.46	0.62	0.74
4930578C19Rik	0.4	0.26	0.29	0.28	0.28	0.24
4930578M01Rik	0.07	0.01	0.04	0	0.08	0.04
4930579F01Rik	0.01	0	0.01	0	0.01	0
4930579G18Rik	9.66	9.39	10.56	6.78	7.88	7.88
4930579G24Rik	8.06	7.59	7.77	8.45	6.9	7.94
4930579H20Rik	0	0	0	0	0	0.03
4930579K19Rik	0.09	0.06	0.03	0.01	0.05	0
4930581F22Rik	0.84	0.79	0.95	0.65	0.78	0.86
4930583K01Rik	0	0	0	0.04	0.04	0.02
4930586N03Rik	0.07	0.11	0.23	0	0.06	0.15
4930590J08Rik	0.14	0.06	0.06	0.09	0.17	0.06
4930592A05Rik	0.02	0	0.02	0.02	0	0
4930592I03Rik	0.03	0.05	0.11	0.08	0.07	0.18
4930593A02Rik	0.01	0.04	0	0	0	0
4930593C16Rik	0.02	0.05	0.03	0.06	0	0
4930594C11Rik	0.3	0.2	0.09	0.03	0.09	0.07
4930595D18Rik	0	0.07	0.02	0	0.11	0.02
4930596I21Rik	0.05	0	0	0.03	0.04	0.07
4930597A21Rik	0	0	0	0.02	0	0
4930599N23Rik	0.13	0.04	0.06	0.02	0.02	0.06
4931402G19Rik	0.02	0.01	0.07	0.04	0	0.04
4931403E22Rik	0.24	0.38	0.25	0.26	0.05	0.25
4931403G20Rik	0.06	0.13	0.05	0.07	0.06	0.08
4931406C07Rik	7.03	6.47	5.57	6.91	6.77	6.45
4931406P16Rik	3.19	3.3	3.49	3.76	3.7	3.85
4931408C20Rik	0	0	0	0	0	0.01
4931408D14Rik	0.05	0.04	0.05	0.07	0.03	0.04
4931409K22Rik	0	0.02	0.02	0.01	0.01	0.01
4931414P19Rik	5.74	6.09	6.64	6.32	6.05	5.86
4931419H13Rik	0	0	0	0	0.02	0
4931423N10Rik	0	0	0.01	0.01	0	0
4931428F04Rik	4.42	4.71	4.66	4.44	5.06	4.7
4931428L18Rik	0.02	0	0	0	0	0
4931429I11Rik	0.05	0.02	0.01	0.07	0.07	0.05
4931429L15Rik	0.02	0.16	0.11	0.13	0.1	0.04
4931430N09Rik	0	0	0	0.01	0.01	0
4931431C16Rik	0.03	0	0.01	0.01	0	0.04
4931431F19Rik	0.02	0.01	0	0.01	0	0
4931440F15Rik	0.08	0.1	0.09	0.05	0.04	0.04
4931440J10Rik	0	0	0.02	0.02	0	0.04
4931440P22Rik	0.14	0.09	0.08	0.18	0.13	0.1
4932411E22Rik	0.02	0	0	0.01	0.01	0.01
4932413F04Rik	0.01	0	0.01	0	0	0
4932414J04Rik	0	0	0	0.01	0	0
4932415M13Rik	0.02	0	0	0	0	0.02
4932416H05Rik	1.22	1.39	1.27	1.49	1.68	1.26
4932418E24Rik	0.01	0	0	0	0.01	0.01
4932438A13Rik	2.27	2.46	1.84	2.59	2.83	3.41
4932438H23Rik	0.01	0.05	0.03	0.04	0	0.04
4932441J04Rik	0.19	0.09	0.15	0.02	0.02	0.07
4932443I19Rik	0.03	0.03	0.01	0	0	0.01
4932702P03Rik	0.02	0	0.03	0.01	0.02	0
4933400F21Rik	0	0	0.02	0.01	0	0.01
4933400L20Rik	0.04	0.09	0	0	0	0.02
4933401D09Rik	0.11	0.1	0.15	0.07	0.08	0.09
4933401H06Rik	0	0	0.02	0.02	0	0
4933402D24Rik	0.32	0.26	0.34	0.2	0.19	0.26
4933402E13Rik	0.06	0	0	0	0	0
4933402J07Rik	0	0.02	0	0	0	0
4933403O08Rik	0.1	0.04	0.06	0.12	0.11	0.09
4933404K08Rik	0	0.04	0	0	0	0
4933404O12Rik	8.36	8.45	9.12	8.42	7.28	7.96
4933405D12Rik	0.2	0.07	0.1	0.17	0.09	0.09
4933405L10Rik	0.08	0.06	0.07	0.01	0.03	0.09
4933406C10Rik	0.21	0.15	0.14	0.13	0.23	0.15
4933406F09Rik	0	0	0	0	0	0.01
4933406G16Rik	0.01	0	0.01	0.03	0	0
4933406I18Rik	0.04	0.06	0.06	0.06	0.01	0.09
4933406J08Rik	0	0	0.01	0.01	0	0
4933406J10Rik	0	0.07	0	0.02	0	0
4933406K04Rik	0.08	0.07	0.03	0.07	0.08	0.04
4933406M09Rik	0	0	0.01	0	0	0
4933407K13Rik	3.71	3.66	3.4	3.31	3.3	3.54
4933408B17Rik	0.55	0.48	0.34	0.4	0.3	0.43
4933408J17Rik	0.01	0	0	0	0.01	0.04
4933409K07Rik	0	0	0	0.02	0	0
4933409K07Rik_copy4	0	0	0	0.02	0	0
4933409K07Rik_copy5	0	0	0	0.02	0	0
4933411E08Rik	0.01	0.04	0	0.01	0	0.03
4933411G11Rik	0	0	0.01	0	0	0
4933411K16Rik	0.32	0.41	0.37	0.22	0.45	0.35
4933412E12Rik	1.33	1.47	1.47	1.45	1.41	1.76
4933413G19Rik	0.45	0.28	0.44	0.53	0.78	0.23
4933413J09Rik	0.13	0.11	0.06	0.1	0.06	0.19
4933416M07Rik	0.02	0.04	0.07	0	0	0.04
4933417D19Rik	0.08	0.1	0.14	0.17	0.2	0.19
4933417E11Rik	0.2	0.15	0.07	0.07	0.1	0.09
4933417G07Rik	0.21	0.19	0.06	0.02	0.02	0.02
4933417O13Rik	0.06	0	0.04	0.03	0.04	0.02
4933421O10Rik	0.99	0.97	0.94	0.9	1.06	1.06
4933422A05Rik	0.08	0.09	0.1	0.06	0.08	0.07
4933424G05Rik	0.12	0.03	0.01	0.01	0.07	0.15
4933424G06Rik	0.03	0.08	0.05	0.09	0.02	0.09
4933425B07Rik	0.08	0.06	0.09	0.06	0.07	0.09
4933425L06Rik	0	0	0	0	0.02	0.02
4933427D06Rik	0	0	0.01	0	0	0.03
4933427D14Rik	6.66	6.7	6.35	5.97	6.57	6.26
4933427E11Rik	0.18	0.13	0.11	0.19	0.18	0.18
4933427G17Rik	0.01	0.09	0.04	0.06	0.09	0.11
4933428G20Rik	0.25	0.27	0.18	0.21	0.21	0.21
4933429K18Rik	0	0.02	0.02	0	0	0
4933429O19Rik	0	0	0.01	0.01	0	0
4933430I17Rik	1.46	1.22	1.13	1.19	1.11	1.13
4933431E20Rik	1.65	1.49	1.53	1.31	1.29	1.39
4933431G14Rik	0.04	0.12	0.07	0.03	0.12	0.07
4933432I03Rik	0	0	0.02	0	0	0
4933432I09Rik	0.02	0	0	0.01	0.03	0
4933432K03Rik	0	0	0.06	0	0	0
4933433C11Rik	0.11	0.05	0.1	0.05	0.11	0.11
4933433F19Rik	0	0	0	0.03	0	0.02
4933433G15Rik	0.33	0.25	0.11	0.03	0.09	0.16
4933433G19Rik	0.09	0.06	0.19	0.14	0.08	0.17
4933433H22Rik	0	0	0.01	0	0	0
4933434E20Rik	8.97	10.49	9.54	8.2	8.85	9.48
4933438K21Rik	0.16	0.12	0.14	0.08	0.16	0.17
4933439C10Rik	3.11	2.79	3.48	2.82	2.9	2.49
4933439K11Rik	0.41	0.4	0.24	0.17	0.42	0.23
4933440J02Rik	0	0	0.05	0	0.03	0.01
4933440M02Rik	0.02	0.01	0.01	0.06	0.04	0.02
5031410I06Rik	0	0	0	0	0	0.01
5031414D18Rik	0.08	0.1	0.08	0.09	0.1	0.14
5031425E22Rik	5	3.83	3.92	3.68	4.18	4.3
5031425F14Rik	0	0	0.05	0.01	0	0.01
5031426D15Rik	0	0	0	0	0	0.02
5031434C07Rik	0.02	0.03	0.08	0	0.01	0.02
5031434O11Rik	0.12	0.09	0.39	0.22	0.2	0.3
5031439G07Rik	13.94	13.3	16.51	14.9	14.04	14.02
5033403F01Rik	0.39	0.37	0.34	0.27	0.21	0.28
5033404E19Rik	0.05	0.2	0	0.02	0	0.09
5033406O09Rik	0.28	0.17	0.34	0.13	0.33	0.1
5033428I22Rik	7.65	6.37	5	8.26	8.99	9.35
5330411J11Rik	0	0	0.01	0.03	0.01	0.01
5330413P13Rik	0.02	0.03	0.02	0.04	0.04	0.03
5330417C22Rik	0.06	0.07	0.04	0.07	0.05	0.04
5330426P16Rik	0.38	0.25	0.3	0.7	0.7	1.22
5330434G04Rik	0.12	0.11	0.09	0.07	0.06	0.06
5430402O13Rik	0.21	0.05	0.13	0.1	0.21	0.18
5430403N17Rik	0	0.01	0	0	0.01	0.01
5430405H02Rik	1.51	1.2	1.52	1.22	1.32	1.42
5430416N02Rik	7.61	8.28	7.9	6.07	5.56	6.23
5430416O09Rik	0.01	0.01	0.01	0.02	0.02	0
5430427M07Rik	0.03	0	0	0	0.02	0
5430427O19Rik	0	0.03	0	0.01	0	0.01
5430428K19Rik	0	0	0	0	0.02	0.02
5430431A17Rik	0.27	0.08	0.05	0	0.13	0.19
5430437J10Rik	0	0	0.01	0.01	0.02	0
5430440P10Rik	0.22	0	0.05	0.19	0.04	0.07
544988	1.16	0.72	0.63	0.38	1.07	0.91
5530601H04Rik	3.17	3.35	3.52	3.65	3.36	3.57
5730403I07Rik	0	0	0	0.01	0	0
5730405O15Rik	0.89	0.76	0.84	0.54	0.42	0.69
5730408K05Rik	0.84	1.11	1.69	0.84	1.07	0.86
5730409E04Rik	2.21	1.92	1.71	2.48	2.14	1.95
5730412P04Rik	0.03	0	0	0	0	0
5730416F02Rik	0	0.04	0.02	0.04	0	0
5730420D15Rik	0.17	0.01	0	0.07	0.05	0.04
5730422E09Rik	0.09	0.33	0.19	0.11	0.13	0.21
5730435O14Rik	0	0	0	0.05	0	0
5730455P16Rik	9.17	9.07	8.05	8.55	8.91	9.46
5730457N03Rik	4.51	3.83	2.8	0.83	1.12	1.1
5730460C07Rik	0.01	0	0	0	0	0.01
5730480H06Rik	1.04	1	0.92	0.63	0.73	0.96
5730507C01Rik	2.44	2.8	2.05	2.84	2.45	2.55
5730508B09Rik	0.75	0.84	0.88	0.74	0.89	1.02
5730522E02Rik	0.47	0.59	0.47	0.48	0.31	0.7
5730559C18Rik	6.88	6.41	8.72	7.19	7.41	6.6
5830415F09Rik	2.58	2.68	2.99	3.6	3.01	2.99
5830416P10Rik	0	0	0.01	0	0.01	0
5830417I10Rik	18.09	18.16	17.47	17.51	17.74	16.64
5830418P13Rik	0.05	0.04	0.01	0.05	0.09	0.07
5830428M24Rik	0.01	0	0	0.05	0	0.02
5830432E09Rik	0	0	0	0.01	0.01	0.01
5830444B04Rik	0.05	0.1	0.04	0.08	0.12	0.04
5830454E08Rik	0.28	0.39	0.33	0.24	0.43	0.25
5830473C10Rik	0	0	0.02	0.01	0.01	0.01
5930403L14Rik	46.08	46.83	45.5	55.73	53.31	51.34
5930412G12Rik	2.48	2.36	2.67	2.69	2.26	2.22
5930430L01Rik	1.72	1.53	1.44	1.48	1.48	1.92
6030407O03Rik	0.05	0.1	0.09	0.12	0.07	0.11
6030408B16Rik	1.05	0.99	1.21	2.16	1.84	1.91
6030419C18Rik	3.28	3.07	3.65	4.64	4.6	4.7
6030440G07Rik	0	0	0	0	0	0.02
6030443J06Rik	0.49	0.38	0.35	0.31	0.32	0.31
6030458C11Rik	9.27	9.7	9.75	8.62	8.86	8.81
6030468B19Rik	0.39	0.45	0.52	0.12	0.12	0.28
6030469F06Rik	0.04	0.01	0.02	0	0.05	0.07
6030471H07Rik	0	0	0	0	0	0.07
6030498E09Rik	0	0.03	0.03	0.01	0	0.04
6230400D17Rik	1.25	1.36	0.85	0.64	0.67	1.07
6330403A02Rik	0.11	0.05	0.08	0.11	0.14	0.19
6330403K07Rik	49.84	44.86	42.97	53.45	56.43	52.95
6330407A03Rik	0	0	0	0	0	0.01
6330408A02Rik	1.71	1.75	1.59	1.66	1.53	1.73
6330409D20Rik	0.22	0.14	0.22	0.06	0.08	0.07
6330415B21Rik	0	0	0	0	0	0.01
6330415G19Rik	0.23	0.27	0.25	0.38	0.14	0.25
6330416G13Rik	2.33	2.29	2.56	2.41	2.09	2.17
6330418K02Rik	0.87	0.98	1.03	0.63	0.63	0.83
6330549D23Rik	0.09	0.07	0.11	0.06	0.02	0.05
6430531B16Rik	0.14	0.03	0.02	0.03	0.01	0.07
6430548M08Rik	0.57	0.5	0.47	0.72	0.64	0.53
6430550D23Rik	0.32	0.39	0.29	0.23	0.25	0.26
6430562O15Rik	0.09	0.09	0.06	0.14	0.2	0.16
6430571L13Rik	0.33	0.28	0.39	0.43	0.35	0.52
6430573F11Rik	1.23	0.92	0.87	1.01	1.13	1.13
6430584L05Rik	0.02	0	0	0	0	0
6430710C18Rik	0	0	0.01	0	0.01	0
6530402F18Rik	0.13	0.15	0.2	0.17	0.16	0.18
6530403H02Rik	0	0	0.01	0.02	0.03	0
6530411M01Rik	0	0	0	0	0.01	0
6720468P15Rik	0.14	0.29	0.06	0.09	0.07	0.13
6720483E21Rik	0.15	0.09	0.05	0.24	0.13	0.03
6720489N17Rik	4.74	4.44	3.58	4.7	4.64	5.94
6820408C15Rik	0.14	0.22	0.13	0.12	0.08	0.12
6820431F20Rik	8.76	8.72	6.96	5.61	6.4	11.79
6820431F20Rik_copy2	48.35	49.11	39.81	36.82	37.93	45.94
6820431F20Rik_copy3	5.94	5.39	3.78	3.17	3.47	4.56
7420461P10Rik	0	0	0.03	0	0	0
7420700N18Rik	0.02	0.02	0	0	0	0
7630403G23Rik	0.02	0	0	0	0.03	0.06
8030411F24Rik	0	0	0	0	0	0.02
8030423F21Rik	0	0.01	0.01	0.02	0.01	0.01
8030423J24Rik	0	0	0	0	0.02	0
8030442B05Rik	0	0.01	0.02	0.02	0	0
8030451O07Rik	0.02	0	0	0	0	0
8030462N17Rik	4.17	4.73	4.11	4.08	4.07	4.25
8430408G22Rik	2.9	2.35	3.26	4.12	3.32	3.01
8430419L09Rik	5.11	4.71	5.09	5.04	5.73	5.62
8430423G03Rik	0.76	0.38	0.17	0.33	0.31	0.49
8430426J06Rik	0.02	0	0.02	0	0	0
8430429K09Rik	2.51	2.27	2.14	1.28	1.35	1.48
8430430B14Rik	0.12	0	0.13	0	0	0
8430436N08Rik	0	0.03	0	0.04	0	0
8430437L04Rik	0.05	0.04	0.03	0	0	0.01
9030025P20Rik	17.62	16.17	15.88	12.18	14.72	14.51
9030204H09Rik	0	0	0	0	0.03	0
9030404E10Rik	0.04	0.04	0	0.03	0	0
9030612E09Rik	0.18	0.2	0.17	0.34	0.23	0.28
9030617O03Rik	0.06	0.03	0.02	0.01	0.03	0.02
9030624G23Rik	2.03	2.56	2.29	2.27	2.4	2.36
9030624J02Rik	10.66	10.64	11.35	11.54	11.11	11.03
9030625G05Rik	0.07	0.01	0.05	0	0.02	0.03
9130008F23Rik	0.08	0.04	0.06	0.15	0.16	0.19
9130011E15Rik	6.16	5.91	5.94	6.26	6.89	5.97
9130019O22Rik	2.16	2.2	2.42	2.21	1.99	1.87
9130019P16Rik	0.02	0.03	0.02	0.03	0.03	0.03
9130023H24Rik	2.42	2.34	2.43	2.63	2.61	2.11
9130024F11Rik	0.18	0.19	0.32	0.21	0.25	0.17
9130221F21Rik	0.01	0	0	0	0	0
9130221H12Rik	3.04	2.76	3.23	2.18	2.14	2.13
9130227L01Rik	0	0	0	0.01	0	0
9130230L23Rik	0.01	0	0	0	0	0
9130401M01Rik	11.78	12.84	12.51	12.82	11.78	11.93
9130409I23Rik	0	0	0.01	0	0	0
9130409J20Rik	0.05	0	0	0	0	0.01
9230102K24Rik	0.19	0.43	0.37	0.31	0.33	0.32
9230102O04Rik	0.19	0.25	0.3	0.07	0.1	0.04
9230105E05Rik	0.01	0.07	0.02	0.03	0	0.07
9230110C19Rik	9.76	10.91	9.69	10.08	8.25	9.47
9230112D13Rik	0	0	0	0.06	0.05	0
9230112J17Rik	0.02	0.01	0.02	0.01	0.03	0.01
9230114K14Rik	0.59	0.77	0.55	0.65	0.61	0.79
9230116L04Rik	0.08	0.08	0.06	0.01	0.07	0.09
9230116N13Rik	0.34	0.3	0.28	0.22	0.22	0.34
9230117E06Rik	0	0	0	0	0	0.03
9330020H09Rik	0.5	0.29	0.49	0.36	0.47	0.37
9330102E08Rik	0.5	0.41	0.44	0.45	0.4	0.55
9330117O12Rik	0.01	0.05	0	0.03	0	0.01
9330133O14Rik	3.37	3.11	3.16	3.66	3.66	3.64
9330136K24Rik	0.18	0.11	0.11	0.05	0.08	0.09
9330151L19Rik	2.52	2.68	2.73	1.88	2.25	1.89
9330159F19Rik	0.15	0.14	0.12	0.1	0.12	0.14
9330159M07Rik	0.69	0.78	0.67	0.55	0.69	0.75
9330162012Rik	0.21	0.23	0.15	0.12	0.34	0.23
9330175M20Rik	0.02	0	0.01	0	0.01	0
9330179D12Rik	0.17	0.27	0.31	0.26	0.27	0.23
9330182L06Rik	0.49	0.69	0.42	0.57	0.59	0.64
9330188P03Rik	0.04	0.01	0.02	0.03	0	0
9330199G10Rik	0	0.01	0	0	0.01	0.02
9430008C03Rik	1.69	1.25	1.88	0.93	1.07	0.9
9430014N10Rik	0	0	0	0.1	0	0
9430015G10Rik	28.49	28.28	30.65	23.71	23.17	24.24
9430016H08Rik	7.7	7.7	8.22	7.3	7.64	7.35
9430018G01Rik	0.03	0.05	0.03	0.01	0.02	0.01
9430019J16Rik	0.03	0	0.02	0.02	0.04	0.07
9430020K01Rik	3.79	3.79	3.54	3.64	3.83	3.86
9430021M05Rik	0.02	0.03	0.02	0.01	0.05	0.06
9430037G07Rik	0.73	0.74	0.56	0.5	0.43	0.66
9430038I01Rik	1.05	1.15	1.06	1.11	1.1	1.21
9430041J12Rik	0	0	0	0	0	0.01
9430060I03Rik	0.29	0.12	0.34	0.25	0.22	0.14
9430065F17Rik	0.02	0.02	0.01	0.01	0	0.03
9430069I07Rik	0.17	0	0.03	0.06	0.03	0
9430076C15Rik	0.08	0.03	0.03	0.05	0.05	0.05
9430078K24Rik	0.07	0.12	0.01	0	0.02	0.01
9430083A17Rik	0.63	0.62	0.58	0.52	0.75	0.69
9430091E24Rik	0.45	0.42	0.38	0.46	0.36	0.4
9530003J23Rik	0.01	0.03	0.04	0.02	0	0.02
9530020I12Rik	0.01	0	0	0.01	0.01	0.02
9530026F06Rik	0.04	0.04	0.04	0.09	0.02	0
9530026P05Rik	0.02	0.02	0.02	0.03	0.01	0.02
9530027J09Rik	0.44	0.33	0.31	0.24	0.3	0.49
9530036O11Rik	0	0.05	0.04	0.02	0.02	0.01
9530051G07Rik	0.2	0.09	0.07	0.1	0.05	0.13
9530052E02Rik	0.11	0.1	0.06	0.07	0.09	0
9530053A07Rik	0.01	0	0.01	0.01	0.02	0.02
9530059O14Rik	0.01	0.01	0.02	0	0.01	0.02
9530062K07Rik	0.27	0.5	0.09	0.23	0.59	0.59
9530068E07Rik	45.35	45.58	47.12	47.32	44.32	44.39
9530077C05Rik	0.64	0.84	0.82	0.93	0.98	0.86
9530080O11Rik	0	0.01	0.01	0.01	0.01	0.03
9530082P21Rik	0.38	0.59	0.45	0.44	0.41	0.41
9530091C08Rik	0.01	0.03	0.01	0	0	0.01
9630001P10Rik	0.01	0.01	0	0.01	0.04	0.01
9630013A20Rik	0.01	0.03	0.02	0.01	0.02	0.02
9630013K17Rik	0.64	0.32	0.45	0.48	0.13	0.46
9630028B13Rik	0.02	0.01	0.01	0.02	0.02	0.02
9630028I04Rik	0	0	0	0.01	0.01	0.04
9830132P13Rik	0.01	0	0	0.01	0.01	0
9830147E19Rik	3.68	3.76	3.25	2.6	2.56	2.82
9830166K06Rik	0.04	0	0	0	0	0
9930012K11Rik	3.2	3.87	3.5	3.03	3.59	3.45
9930014A18Rik	1.44	1.46	1.48	1.16	1.52	1.59
9930021J03Rik	9.17	9	8.65	9.32	9.69	9.84
9930104L06Rik	4.47	4.67	4.31	4.04	3.78	3.9
9930111J21Rik1	0.02	0.02	0.03	0.02	0.03	0.01
9930111J21Rik2	0	0.01	0.01	0.01	0	0.01
9930111J21Rik2_copy2	0.07	0.07	0.06	0.05	0.09	0.12
A130010J15Rik	2.69	2.68	2.75	2.97	2.82	2.41
A130077B15Rik	0.08	0.05	0.07	0.05	0.06	0.1
A1cf	0	0	0.01	0	0	0
A230001M10Rik	0.05	0.07	0.07	0.08	0.02	0.05
A230009B12Rik	0	0.01	0.01	0	0.01	0
A230020J21Rik	0.08	0.05	0.06	0.01	0.05	0.02
A230028O05Rik	0	0.02	0	0.02	0.02	0.01
A230046K03Rik	12.03	10.87	9.77	9.54	9.83	10.22
A230050P20Rik	0.4	0.5	0.49	0.39	0.34	0.35
A230056J06Rik	0.08	0.1	0.07	0.09	0.11	0.11
A230056P14Rik	0.85	0.55	0.73	0.59	0.84	0.82
A230057D06Rik	0.5	0.59	0.42	0.31	0.45	0.51
A230065H16Rik	0	0	0.03	0.05	0	0.08
A230070E04Rik	0.05	0.04	0.08	0.03	0.05	0.1
A230072C01Rik	3.36	2.91	2.94	2.4	2.59	2.92
A230072E10Rik	0.03	0.02	0.04	0.01	0.02	0.03
A230073K19Rik	0	0.01	0	0	0	0
A230077H06Rik	0.01	0	0.03	0	0.01	0
A230103J11Rik	0.47	0.57	0.4	0.25	0.4	0.23
A230108P19Rik	0.06	0.05	0.09	0.04	0.09	0.06
A2m	0.27	0.25	0.27	0.24	0.17	0.21
A330009N23Rik	0.39	0.36	0.48	0.34	0.44	0.35
A330015K06Rik	0	0.02	0.03	0.03	0	0.06
A330023F24Rik	0.05	0.04	0.02	0.02	0	0.03
A330032B11Rik	0.01	0	0.01	0	0	0
A330035P11Rik	0.09	0.05	0.06	0.08	0.07	0.11
A330040F15Rik	0.09	0.24	0.12	0.03	0.11	0.19
A330041J22Rik	0.08	0.05	0.07	0.09	0.06	0.06
A330048O09Rik	0.06	0.03	0	0	0	0.02
A330050F15Rik	0	0	0.01	0	0	0
A330069E16Rik	0.82	0.75	0.52	0.51	0.38	0.59
A330074K22Rik	0.97	0.69	1.02	0.93	0.68	0.89
A330076C08Rik	0	0.02	0.01	0.01	0	0
A330076H08Rik	0.27	0.2	0.14	0.16	0.26	0.32
A330093E20Rik	0.01	0	0.02	0.02	0	0
A330102I10Rik	0.03	0.04	0.01	0.05	0.09	0.08
A3galt2	0.18	0.26	0.31	0.23	0.23	0.19
A430005L14Rik	23.17	23.59	26.79	26.43	25.57	22.94
A430033K04Rik	2.61	2.55	2.39	2.69	2.93	2.73
A430035B10Rik	0.34	0.19	0.17	0.25	0.28	0.27
A430046D13Rik	1.54	1.48	1.04	0.99	1.33	1.06
A430078I02Rik	0.14	0.06	0.08	0.1	0.08	0.1
A430088P11Rik	0	0.01	0.01	0.01	0.01	0
A430089I19Rik	0	0	0	0.01	0	0
A430089I19Rik_copy2	0.02	0	0	0.01	0	0
A430089I19Rik_copy3	0	0	0	0.01	0	0
A430089I19Rik_copy5	0	0	0	0.01	0	0
A430090L17Rik	0.03	0.05	0.02	0.02	0.04	0.02
A430093F15Rik	0.01	0.02	0.01	0.03	0.01	0
A430105I19Rik	0.03	0.07	0.05	0.06	0.1	0.04
A4galt	0.03	0.02	0.1	0.03	0.08	0.04
A530006G24Rik	0.05	0.04	0.01	0.04	0	0
A530016L24Rik	0.05	0	0.16	0.07	0	0.13
A530032D15Rik	0.34	0.5	0.53	0.46	0.48	0.55
A530050N04Rik	0	0	0	4.84	4.95	17.78
A530065N20Rik	0.01	0.01	0.02	0	0.01	0
A530072M11Rik	0.21	0.26	0.21	0.2	0.22	0.26
A530088E08Rik	0	0	0	0	0.01	0
A530099J19Rik	0	0	0	0.01	0	0
A630001G21Rik	0.38	0.4	0.33	0.29	0.28	0.31
A630005I04Rik	0.03	0	0	0	0	0.01
A630012P03Rik	0.03	0.01	0.05	0.02	0.08	0.08
A630020A06	0.29	0.32	0.23	0.22	0.27	0.23
A630033H20Rik	0.1	0.13	0.21	0.16	0.12	0.19
A630066F11Rik	0.93	0.88	0.9	0.99	1.1	0.67
A630072M18Rik	0.9	1.03	0.92	0.74	0.8	0.88
A630075F10Rik	0.04	0.01	0.06	0.05	0.01	0.03
A630076J17Rik	0.03	0.05	0.11	0.05	0.16	0.02
A630077J23Rik	0.02	0.08	0.02	0.03	0.04	0.02
A630089N07Rik	3.93	4.08	3.31	3.13	2.83	3.3
A630095N17Rik	0	0	0	0.02	0	0.02
A730004F24Rik	0.01	0	0	0	0	0
A730008H23Rik	2.98	2.93	2.7	4.76	4.95	5.54
A730017C20Rik	2.66	2.05	3.41	2.27	2.26	2.57
A730017L22Rik	2.53	2.47	2.12	2.11	2.46	2.26
A730018C14Rik	0.01	0.01	0	0	0	0
A730020E08Rik	1.56	1.55	1.2	1.54	2.17	2.11
A730020M07Rik	0.01	0	0	0	0	0
A730036I17Rik	0.01	0.02	0.01	0.01	0	0.01
A730046J19Rik	0	0.01	0	0	0.02	0.01
A730056A06Rik	0.24	0.11	0.21	0.28	0.19	0.14
A730085K08Rik	0.06	0	0	0.09	0.03	0
A730090H04Rik	0.18	0.39	0.22	0.39	0.2	0.36
A730090N16Rik	0.37	0.18	0.34	0.33	0.09	0.07
A830009L08Rik	0.03	0.02	0	0.02	0.03	0.05
A830010M20Rik	0.75	0.69	0.61	0.6	0.72	0.74
A830011K09Rik	0.01	0.09	0.03	0.03	0.01	0.01
A830018L16Rik	0.1	0.07	0.04	0.05	0.07	0.1
A830019L24Rik	0.01	0	0	0	0	0
A830052D11Rik	0.5	0.39	0.44	0.56	0.47	0.43
A830080D01Rik	7.06	7.46	6.07	5.78	6.03	7.45
A830082K12Rik	0.93	0.9	0.99	0.59	0.36	0.45
A830082N09Rik	1.23	1.42	1.23	1.16	1.11	1.28
A930001A20Rik	0.01	0	0	0	0	0
A930001C03Rik	0.1	0.13	0.11	0.08	0.06	0.08
A930002C04Rik	0.06	0.03	0.03	0	0.01	0.01
A930003A15Rik	0.03	0	0	0.09	0	0.03
A930003O13Rik	0.01	0.01	0.03	0	0.01	0.01
A930004D18Rik	1.3	1.2	1.05	1.46	1.3	1.32
A930005H10Rik	5.53	4.87	5.83	4.66	4.1	5.46
A930006K02Rik	1.51	1.57	1.1	0.83	0.96	1.34
A930007I19Rik	0.31	0.31	0.3	0.33	0.28	0.38
A930009A15Rik	0	0	0	0.02	0	0
A930011G23Rik	0.05	0.04	0.08	0.12	0.11	0.13
A930012L18Rik	0.11	0.13	0.12	0.14	0.1	0.08
A930013F10Rik	3.06	2.87	2.65	2.02	2.36	2.55
A930015D03Rik	3.35	3.57	3.49	6.2	4.77	4.46
A930016O22Rik	0	0	0.01	0	0	0
A930018P22Rik	0.01	0.01	0	0.02	0	0.12
A930019D19Rik	0.07	0.17	0.08	0.03	0.04	0.09
A930024E05Rik	3.13	3.2	3.7	2.55	2.68	2.32
A930041C12Rik	0.1	0.12	0.07	0.06	0.03	0.06
AA387883	0.03	0.01	0.01	0.01	0.04	0
AA388235	2.66	2.89	2.33	1.37	1.29	2.15
AA413626	0.24	0.69	0.32	0.28	0.35	0.21
AA414768	0.26	0.17	0.35	0.4	0.3	0.34
AA415398	0.78	0.8	0.6	0.8	0.67	0.8
AA465934	24.31	24.52	21.69	15.96	15.21	14.23
AA467197	0	0	0	0.1	0.02	0.04
AA474331	3.92	2.49	3.59	3.13	2.78	3.2
AA536875	0	0	0	0	0	0.01
AA543186	1.08	0.81	0.76	0.73	0.86	0.69
AA619741	0	0.02	0	0.01	0.01	0
AA792892	0	0.01	0	0	0	0
AA986860	0.17	0.14	0.23	0.14	0.17	0.19
AB001425_gene	0.61	1.05	0.66	1.03	0.7	1.29
AB033524_gene	1.75	1.34	0.93	0.5	0.78	0.93
AB081756_gene	0	0.04	0	0	0	0
AB124611	1.05	0.96	0.77	0.45	0.79	1
AB251080_gene	0	0	0	0.55	0.91	0
AB251129_gene	1.32	0	0	0.56	0	0
AB251246_gene	0	0	0	1.11	0	0
AB334937_gene_copy4	0	0	0.77	0	0	0
AB335742_gene	0	0	0	0.73	0	0
AB335742_gene_copy10	0	0	1.55	0.67	0.74	0
AB335742_gene_copy13	0	0	0	0.98	0	0
AB335742_gene_copy2	1.8	0	0	0	0	0
AB335742_gene_copy8	0	0.97	0	0.73	0.41	0
AB335742_gene_copy9	0	0	0	0.73	0.41	0
AB335791_gene_copy11	2.25	0	0	1.34	0.74	0
AB335791_gene_copy15	0	0	2.32	0	1.49	0
AB335791_gene_copy16	0	0	0	0	0.74	1.38
AB335791_gene_copy19	0	0.45	0	0	0	0
AB335791_gene_copy20	0.9	0.45	0	0	0	0
AB335791_gene_copy23	0	0	0	2.01	0	0
AB335791_gene_copy24	0	0	1.55	0	0	0
AB335791_gene_copy25	0	2.67	0	0	0	0
AB335791_gene_copy3	2.25	0	0	0.67	0.74	0
AB335791_gene_copy6	0	2.67	0	0	0	0
AB335823_gene	0	0.85	0.37	0	0	0.66
AB335841_gene	2.44	2.07	0.6	1.04	0	2.67
AB335855_gene	0	0	0.36	1.58	1.05	0.65
AB335922_gene	1.41	0	0.3	1.32	0.29	2.44
AB335951_gene	11	10.52	9.24	10.29	11.36	12.34
AB336345_gene	0.86	0	2.23	2.57	2.14	3.98
AB336370_gene	1.08	3.2	1.24	0	0	3.31
AB336401_gene	0.26	0	0.45	1.96	0	1.62
AB336457_gene	0	0	0.56	0	0	0
AB336502_gene	0	0	0	0.7	0	0.72
AB336507_gene	0	0	0.29	0	0	0
AB336517_gene	0	0	0.44	0.77	2.55	0.39
AB336556_gene	0	0.73	0	0	0	0.23
AB336574_gene	0	0	0	0.47	0	0
AB336585_gene	0	0	0	0.57	0	0
AB336633_gene	0	0	0.62	0	1.19	0
AB336671_gene	0.35	0	0	0.53	0.29	0.81
AB336678_gene	0	1.91	1.33	0	0	0.59
AB336690_gene	0	0	0	1.19	0.66	1.23
AB336698_gene	0	0	0.39	0.34	0.37	0
AB336730_gene	0.27	0.53	0.46	0	0	0.41
AB336747_gene	0	0	0	0	0.42	0.79
AB336760_gene	0	0.34	0	0	0	0
AB336765_gene	0	0.31	0	0	0	0
AB336793_gene	0	0	0.45	0	0.43	0
AB336827_gene	0.43	0	0	0	0	0
AB336885_gene	0	0	0	1.86	0	0
AB336927_gene	0	0	0	0	0.46	0
AB336957_gene	0	0	0.66	0.57	0	0.59
AB337257_gene	2.31	0	0	0	0	0.59
AB337363_gene	0	0	2.07	0	0	0
AB337679_gene	0	0	1.38	0	0	0.61
AB337725_gene	0	0	0	0	0	0.39
AB337757_gene	0	0	0.62	0	1.19	1.1
AB337772_gene	0	0	0	0	1.11	0
AB337831_gene	0	0	0	0	0	0.36
AB337837_gene	0.25	0	0	0	0	1.13
AB339176_gene	0	0.79	0.69	0	1.32	0.61
AB339339_gene	0	0	0	0	0	1.38
AB339353_gene	0.86	0	0	6.44	0	0
AB339665_gene	0	0	0	0	0.66	0.61
AB339701_gene	0	0	0	0	0	1.23
AB339715_gene	0	0	0	0	0	1.27
AB339720_gene	0	0	0	1.15	0	0
AB339756_gene	0	1.62	0	0	0	0.5
AB339759_gene	0.36	0	0	0	0	0
AB339828_gene	0.74	0	0.64	0	0	0
AB339834_gene	33.43	38.18	34.85	26.95	20.94	27.75
AB339834_gene_copy2	0	0	0	0.33	0	0
AB339841_gene	0	0	0	0.33	0	0
AB339848_gene	1.12	0.74	1.28	0	0.61	2.86
AB339848_gene_copy2	0.37	0	0.64	0	0	1.14
AB339856_gene	0	2.21	0.64	0	0	0
AB339856_gene_copy2	1.49	3.31	0.64	0	0.61	0
AB339877_gene	0	1.14	1.33	0	0	1.18
AB339880_gene	0	1.14	0	0	0	0
AB339880_gene_copy4	1.16	0	3.32	6.32	1.91	5.33
AB339880_gene_copy6	1.16	0	1.99	0.57	0.64	2.37
AB339880_gene_copy7	1.16	0	3.32	6.32	1.91	5.33
AB339900_gene	0.85	0	0	0	0.94	0
AB339914_gene	0	0	0	0	0.66	0
AB339914_gene_copy2	0	0	0	0	0.66	0
AB339916_gene	0	0	0	0	0.66	0
AB339916_gene_copy2	0	0	0	0	0.66	0
AB339917_gene	0	0	0	0	0	1.23
AB339919_gene_copy2	0	0	0	0	0	0.61
AB339919_gene_copy3	4.79	4.75	0.69	0.6	1.32	0
AB339919_gene_copy4	4.79	4.75	0.69	0.6	1.32	0
AB339919_gene_copy5	4.79	4.75	0.69	0.6	1.32	0
AB339919_gene_copy8	4.79	4.75	0.69	0.6	1.32	0
AB340008_gene	4.24	2.67	1.33	0	0	0.59
AB340013_gene	0.77	0.38	0.66	0	0	0
AB340013_gene_copy2	0.39	0	0	0	0	0.59
AB340013_gene_copy4	0	0	0	0	0	0.59
AB340030_gene	5.39	2.46	2.14	1.24	3.43	1.27
AB340034_gene	39.09	42.72	37.64	28.15	20.94	28.17
AB340043_gene	7.07	14.73	7.05	9.43	6.76	9.14
AB340047_gene	7.81	14	6.41	9.43	6.76	9.14
AB340928_gene	0	0	0.16	0	0.46	0.14
AB340955_gene	0	0	0.16	0	0.46	0.14
AB340975_gene	0	0	0	0.37	0	0
AB340983_gene	0	0	0	0.37	0	0
AB341036_gene	0	0	0	0	0	0.26
AB341048_gene	0	0	0	0	0	0.26
AB341055_gene	0	0	0.34	0.29	0.49	0
AB341074_gene	0	0	0.34	0.29	0.49	0
AB341108_gene	0	0	0.28	0	0	0
AB341123_gene	0	0	0.28	0	0	0
AB341131_gene	0.31	0	0	0	0	0.95
AB341148_gene	0.31	0	0	0	0	0.95
AB341163_gene	0	0	0	0.29	0.32	0
AB341182_gene	0	0	0	0.29	0.32	0
AB341191_gene	0.83	0	0	0	0	0
AB341208_gene	1	0	0	0	0	0
AB341359_gene_copy2	311.51	374.23	317.41	301.35	283.77	277.21
AB341366_gene	21.1	41.33	21.01	22.38	21.7	25.93
AB341370_gene	5.81	5.34	0	0.62	1.37	2.55
AB341618_gene_copy3	2.31	2.29	1.99	1.15	0.64	0.59
AB341618_gene_copy4	0	0	0	1.66	1.23	0
AB341618_gene_copy6	2.31	2.29	1.99	1.15	0.64	0.59
AB341653_gene	11.48	11.95	11.87	11.45	13.38	12.56
AB341725_gene	10.22	10.42	13.45	10.66	9.9	8.76
AB343241_gene_copy2	0	0	0.74	0	0	0
AB343243_gene	13.37	8.12	6.69	0.64	2.14	1.99
AB343243_gene_copy2	10.35	8.97	5.95	4.5	2.85	0
AB343258_gene	1.75	0.58	0	0	1.44	0
AB343404_gene	7.76	6.86	7.43	5.87	5.61	6.06
AB343474_gene_copy3	0	0	0	0	0	0.72
AB344273_gene	0	0	0	0	0	0.95
AB344481_gene	0	0	0.74	0	0	0
AB344486_gene	0	0	0	0	0.81	0
AB344750_gene	212.1	180.23	163.41	178.98	175.24	190.54
AB344949_gene	0	1.07	0.62	0	0	0
AB345004_gene	29.18	41.78	31.71	45.9	42.98	45.81
AB345223_gene	0	0	0.89	0	0	0.79
AB345268_gene	1.8	1.34	0.77	0.67	0.74	0.69
AB345460_gene	20.74	18.77	22.24	23.27	21.9	20.75
AB345468_gene	0.77	0.76	0	0.57	0	0
AB345950_gene_copy2	0	0	0.71	0	0	0
AB345950_gene_copy3	0	0	0.58	0	0	0
AB346024_gene	43.14	46.83	40.75	48.88	49.35	70.1
AB346163_gene	17.89	16.98	18.61	18.07	18.1	17.49
AB346228_gene	2.49	2.59	2.16	2.29	2.35	3.05
AB346318_gene	19.47	19.55	19.34	18.62	18.07	19.5
AB346559_gene	10.11	10.94	12.37	10.36	10.62	10.98
AB347151_gene	82.46	86.72	107.25	102.63	94.41	85.62
AB347200_gene	20.59	24.76	25.35	30.71	32.4	27.11
AB347309_gene	1487.09	1417.27	1626.14	1554.32	1416.34	1371.47
AB347442_gene	0	0	0.81	0	0	0
AB347501_gene	42.73	39.78	43.18	49.38	50.5	51.63
AB347559_gene	89.87	91.23	95.26	87.82	105.44	96.65
AB347565_gene	65.91	60.52	57.83	51.24	47.52	65.05
AB347592_gene	112.41	122.42	142.26	134.9	137.09	152.31
AB347864_gene_copy2	14.38	15.77	4.43	6.13	6.79	4.73
AB347871_gene	97.41	85.1	29.98	23.87	23.57	12.83
AB347871_gene_copy2	0	0	0	0	0	2.37
AB347871_gene_copy3	31.66	25.5	17.99	7.27	12.07	11.76
AB348151_gene	51.41	46.28	39.03	38.08	38.02	45.29
AB348156_gene	28.62	34.92	36.46	27.85	22.62	33.78
AB348697_gene	95.1	95.64	112.37	89.22	76.14	94.14
AB349586_gene	0	0	1.55	0.67	1.49	0
AB349653_gene_copy15	0	0	0.45	0	0	0
AB349653_gene_copy16	0.29	0	0	0	0	0
AB349653_gene_copy2	0	0	0.5	0.43	0	0.45
AB349653_gene_copy20	0	0	0	0	0.48	0
AB349653_gene_copy21	0	0	0	0	0	0.45
AB349653_gene_copy22	0	0.49	0	0	0	0
AB349653_gene_copy23	0	0.97	0	0	0	0
AB349653_gene_copy32	0.53	0	3.17	1.57	2.17	3.64
AB349653_gene_copy33	0	0.97	0	0	0	0
AB349653_gene_copy37	0.29	0	0	0	0	0
AB349653_gene_copy39	0	0	0	0	0.48	0
AB349653_gene_copy41	0	0	0	0	0	0.35
AB349653_gene_copy43	0.45	0.45	1.16	0	0.37	0
AB349653_gene_copy44	0.89	1.32	0.51	1.1	1.22	0.45
AB349653_gene_copy5	0	0	0	3.04	0	0.45
AB349653_gene_copy9	0	0	0	0.37	0	0
AB349717_gene	9.24	8.33	10.53	11.34	11.39	12.14
AB349738_gene	0.67	0.69	0.5	0.51	0.5	0.47
AB349811_gene	1.54	0.51	0	0	0	0
AB349811_gene_copy12	0	0.51	0	0	0	2.37
AB349811_gene_copy16	0	0	0.89	0.77	0	0
AB349811_gene_copy22	1.54	0	1.77	0.77	0.85	5.52
AB349811_gene_copy27	0	0.51	2.66	0	0	0
AB349811_gene_copy36	59.57	60.52	60.19	77.38	72.98	81.27
AB349811_gene_copy40	2.05	0	1.77	0	0	2.37
AB349811_gene_copy49	0	0	0.48	0	0	0
AB349811_gene_copy55	0.51	3.56	2.66	0	0.85	0
AB349811_gene_copy56	0	0	0.89	0	0	0
AB349811_gene_copy58	5.14	4.58	3.54	1.53	4.24	5.52
AB349811_gene_copy6	0	0	0	1.53	0.85	0
AB349811_gene_copy61	0	0	0	0.77	0	0
AB349855_gene	0	2.05	0	1.24	0.69	1.27
AB349943_gene	8.32	7.24	9.42	7.08	7.59	7.74
AB349994_gene	0	0	0	0	0.32	0.6
AB350106_gene_copy2	0.94	0	0	0	0	0
AB350106_gene_copy8	0	0	0	0	0	0.36
AB350133_gene	0.37	0	0	0	0	0
AB350299_gene	0.38	0	0.33	0	0	0.58
AB350709_gene_copy14	0	0	0	0	0	0.44
AB350709_gene_copy20	0	0	0	0	0.94	0
AB350709_gene_copy23	0.95	0	0	0	0	0
AB350709_gene_copy24	0.85	0	0	0	0	0.44
AB350709_gene_copy25	0.85	0	0	0	0	0.44
AB350709_gene_copy29	0	0	0	1.15	0	0
AB350709_gene_copy30	0	0	0.66	0	0	0
AB350709_gene_copy7	0	0	0.49	0	0	0
AB350709_gene_copy8	0	1.91	0	1.15	0	0
AB350795_gene	0	0	0	0	0.38	0
AB350795_gene_copy11	0.23	0	0	0	0.76	1.06
AB350795_gene_copy3	0.7	0	0	0	0	0
AB350869_gene	1.87	1.64	0	0.31	1.37	0.32
AB350869_gene_copy6	3.15	3.12	4.65	2.68	2.97	4.83
AB350869_gene_copy7	0	0	0	0.31	0	0.32
AB350869_gene_copy8	0.6	0	0.52	0.45	0	0
AB350908_gene	0	0.21	0	0	0	0
AB351020_gene	0	1.6	0	0.8	0	0.41
AB351078_gene	0.77	0	0.66	0	0.64	0.59
AB351190_gene	6.49	7.09	6.3	6.41	6.17	5.86
AB351293_gene_copy3	0	0	0	0.41	0	0
AB351293_gene_copy4	0.39	3.81	1.33	2.3	0	0.59
AB351336_gene	5.29	5.4	5.65	6.08	6.17	6.67
AB351375_gene	0	1.19	0	0	0	0
AB351440_gene	0	0.43	0	0.64	0	0
AB351656_gene	8.07	8.16	8.56	8.67	8.39	8.92
AB351778_gene_copy4	0	0	0	0	0	0.61
AB351778_gene_copy7	0	0	0	0.6	5.94	0.61
AB351889_gene_copy101	0.29	0	0	0	0	0
AB351889_gene_copy103	0.29	0	0.5	0.43	0	0
AB351889_gene_copy104	0	0	0	0.43	0	0
AB351889_gene_copy12	0	0	0	0	0	0.69
AB351889_gene_copy13	0	0	0	0	0	1.18
AB351889_gene_copy14	0	2.67	0	0	0	0
AB351889_gene_copy15	0	2.67	0	0	0	0
AB351889_gene_copy18	0	0	0	0.67	0	0
AB351889_gene_copy24	0	0	0	0.34	0.74	0.35
AB351889_gene_copy30	0	0	0.77	0	0	0
AB351889_gene_copy31	0	0	0	0.39	0	0
AB351889_gene_copy35	0	0	0	0.67	0	4.14
AB351889_gene_copy37	2.07	0	0	0.62	0	0
AB351889_gene_copy39	0	0	0	0	1.11	0
AB351889_gene_copy4	0	0	0	0	0.74	0
AB351889_gene_copy40	0	0	0	0	0.48	0
AB351889_gene_copy41	0	0	0.39	0	0	0
AB351889_gene_copy46	1.35	0	0	0	0	0
AB351889_gene_copy48	0	0.67	0	0	0	0
AB351889_gene_copy5	0	0	0	0	0.48	0
AB351889_gene_copy53	0	0	0	1.01	1.11	0
AB351889_gene_copy56	0	0	0	1.3	0	0.45
AB351889_gene_copy58	0.67	0	0	0	0	0
AB351889_gene_copy59	0	0	0	1.01	0	0
AB351889_gene_copy61	0	0	0.39	0.67	0	0
AB351889_gene_copy67	0	0	0	2.68	0	0.35
AB351889_gene_copy7	2.25	0	0	1.34	0.74	0
AB351889_gene_copy71	0	0	0	0	1.49	0
AB351889_gene_copy72	0.39	0.19	1.99	0.29	1.27	1.48
AB351889_gene_copy75	0	0	0	0	0	0.45
AB351889_gene_copy81	0	0	0	0	0.74	0
AB351889_gene_copy83	0	0	0	1.01	0	0.35
AB351889_gene_copy85	0	0	0.77	0	0	0
AB351889_gene_copy89	1.35	0	0	0	0.74	0
AB351889_gene_copy91	0	0.45	0	0	0	0
AB351889_gene_copy95	0	0	0.33	0	0	0.3
AB352175_gene	1.42	1.06	1.23	1.23	1.52	1.66
AB352304_gene_copy3	0	0	0.6	0	0	0
AB352356_gene	6.44	7.6	5.53	5.01	4.86	6.31
AB352479_gene_copy5	2.34	3.95	2.42	3.85	1.16	5.04
AB352479_gene_copy7	0.94	0.46	0	0.35	0.39	0
AB352479_gene_copy9	0	0	0	0.72	0	0
AB352621_gene	8.16	10.39	6.53	4.78	7.71	9.4
AB352621_gene_copy2	0	0	0	0.46	0	0
AB352621_gene_copy3	0	1.07	0	0	0	0.83
AB352792_gene	0.98	0	1.27	0	0	0
AB352820_gene	2.07	1.64	0	0.62	2.06	1.27
AB352881_gene	1.66	0.82	0	0.62	0	1.91
AB352974_gene_copy2	19.64	16.15	27.27	18.2	18.46	19.77
AB353040_gene	0	0	0.77	0	0	0.35
AB353040_gene_copy10	0	0	0	0	0.74	0.35
AB353040_gene_copy11	0	0	0.39	0	0	0
AB353040_gene_copy12	0	0	0	0	0	0.35
AB353040_gene_copy14	0	0	0	0	0	0.35
AB353040_gene_copy15	0	0	0	0	0	1.04
AB353040_gene_copy16	0	0	0	0	0.61	0
AB353040_gene_copy19	0.45	0	0	0	0	0
AB353040_gene_copy2	0	0	0	0	0.74	0
AB353040_gene_copy20	0	0.84	0.49	1.27	0	0
AB353040_gene_copy21	0	0.67	0	0	0	0
AB353040_gene_copy22	0	0	0.33	0	0	0
AB353040_gene_copy23	0	0	0	0	0.74	0
AB353040_gene_copy24	0	0	0	0	0.74	0
AB353040_gene_copy29	0.85	0	0.49	0	0	0
AB353040_gene_copy3	0	0	0	0	1.49	0
AB353040_gene_copy30	0	0	0.39	0	0	0
AB353040_gene_copy33	0	0	0	0	0	0.35
AB353040_gene_copy35	0	0	0.77	0	0	0.69
AB353040_gene_copy37	0	1.34	0	0	0	0
AB353040_gene_copy4	0	0	0	0	0.41	0
AB353040_gene_copy42	0	0.67	0	0	0	0
AB353040_gene_copy45	0	0	0	0.67	0	0
AB353040_gene_copy46	0.22	0	0	0.34	0	0
AB353040_gene_copy5	0	0	0	1.01	0	0
AB353040_gene_copy50	0	0	0.36	0	0	0
AB353040_gene_copy52	0.85	0	0	0	0	0.44
AB353040_gene_copy53	0	0	0	1.01	0	0
AB353040_gene_copy55	0	0	0	0.57	0	0
AB353040_gene_copy56	0.22	0	0	0	0	0
AB353040_gene_copy58	0	0	0.39	0	0	0
AB353040_gene_copy59	0	1.12	0	0	0	0
AB353040_gene_copy6	0	0	0	0	1.11	0
AB353040_gene_copy60	0	0	0	0.67	0	0
AB353040_gene_copy8	0	0	0	1.01	0	0.35
AB853321_gene	0	0	0	0.06	0	0
AB904934_gene	5.51	5.46	5.58	4.88	5.17	4.7
AF012151_gene	0	0	0.02	0	0	0
AF050165_gene	1.18	0.75	1.1	0.43	0.58	0.75
AF217545_gene	0.82	0.85	0.58	0.86	0.67	0.66
AF357355	2.43	1.2	1.31	0.45	1.26	2.57
AF357359	254.87	223.22	202.6	179.12	178.21	234.73
AF357374_gene	12.02	20.75	12.48	9.88	12.73	8.99
AF357376_gene	13.76	8.1	10.58	8.04	2.46	5.43
AF357399	8.72	8.07	8.11	7.02	8.15	8.99
AF357425	2.19	0.62	1.62	1.4	1.03	0.96
AF357426	2.09	1.59	2.22	0.48	1.86	1.24
AF365933_gene	0.29	0.74	1.4	0.94	0.5	0.99
AF366264	0.01	0.01	0.02	0	0.02	0
AF510860_gene	0	0	0	0	0	0.03
AF529169	0.21	0.15	0.21	0.21	0.16	0.18
AI115009	0.05	0.12	0.07	0.02	0.12	0.04
AI118078	0.25	0.2	0.22	0.17	0.18	0.2
AI182371	0.2	0.13	0.19	0.12	0.22	0.2
AI197445	0.02	0.06	0.02	0.03	0.04	0.04
AI314180	16.26	15.79	15.37	16.8	17.37	16.65
AI314278	0.01	0.02	0.02	0.01	0	0
AI317395	0.07	0	0.01	0.04	0.01	0.02
AI413582	0.8	0.94	1.14	0.96	1.54	0.86
AI414108	1.36	1.16	1.27	1.31	1.45	1.65
AI427809	0.01	0	0	0.01	0	0
AI429214	2.05	1.94	1.83	1.68	1.72	1.74
AI450353	2.46	2.84	2.18	1.6	1.98	1.92
AI463170	0.24	0.18	0.03	0.42	0.26	0.21
AI464131	2.06	2.03	2.46	2.36	2.09	1.79
AI467606	0.29	0.3	0.23	0.38	0.46	0.3
AI504432	1.46	1.64	1.2	1.35	1.49	1.56
AI506816	0.78	19.56	11.27	8.59	4.4	18.23
AI507597	0.09	0.09	0.06	0.19	0.04	0.15
AI597479	12.8	13.42	11.88	13	11.98	12.75
AI607873	0.08	0.07	0.09	0.14	0.14	0.08
AI646519	1.09	0.96	1.07	0.9	0.22	0.02
AI661453	1.13	1.19	1.66	1.07	1.24	0.89
AI662270	0.29	0.13	0.2	0.01	0.18	0.16
AI837181	15.54	16.03	19.81	20.08	18.03	16.38
AI839979	0.03	0.12	0.03	0.04	0.09	0.08
AI846148	12.86	13.3	14.72	15.3	14.38	12.98
AI847159	0	0.02	0	0	0	0
AI854517	0.07	0.06	0.06	0.08	0.03	0.08
AI854703	0.41	0.55	0.66	0.59	0.55	0.51
AI987944	3.09	2.71	2.28	2.61	2.38	2.97
AK002417_gene	0	0	0.03	0	0	0
AK002663_gene	0.09	0.01	0	0.09	0.05	0.02
AK002748_gene	0	0	0	0	0.02	0
AK003103_gene	0.09	0.16	0.38	0.11	0.18	0.31
AK003208_gene	17.46	21.23	14.4	16.66	16.73	18.99
AK003349_gene	1.62	1.35	1.42	1.45	1.2	1.62
AK004434_gene	0.03	0.04	0.01	0.03	0.01	0
AK005115_gene	0.12	0.13	0.05	0.15	0.28	0.28
AK005187_gene	10.28	10.13	7.97	5.85	8.01	8.95
AK005214_gene	0	0	0	0	0.13	0
AK005279_gene	0.14	0.05	0.03	0.04	0.07	0.08
AK005616_gene	0.18	0.28	0.12	0.17	0.28	0.11
AK005754_gene	0.05	0.12	0.17	0.07	0	0.22
AK005827_gene	0	0	0	0.02	0.02	0
AK005839_gene	0	0.52	0.17	0	0.16	0.22
AK005956_gene	0.02	0.06	0.06	0.07	0.03	0
AK005987_gene	0	0	0	0	0	0.08
AK006001_gene	0.25	0.3	0.2	0.24	0.14	0.13
AK006015_gene	0	0.02	0	0	0	0
AK006029_gene	0.19	0.31	0.49	0.02	0.13	0.12
AK006037_gene	0.09	0	0.07	0	0.07	0.13
AK006051_gene	0	0	0.02	0.03	0	0
AK006167_gene	0.06	0.06	0	0	0	0
AK006173_gene	0	0	0.02	0	0.02	0
AK006186_gene	0	0.01	0	0	0	0
AK006189_gene	0.02	0	0.04	0	0	0
AK006202_gene	11.64	10.23	8.48	12.83	12.27	17.42
AK006216_gene	0.72	0.96	0.59	0.77	0.57	0.53
AK006245_gene	2.34	1.9	1.62	3.08	3.18	2.23
AK006250_gene	0.44	0.29	0.52	0.43	0.28	0.44
AK006355_gene	0.02	0	0	0.04	0.04	0
AK006397_gene	0.12	0.03	0	0.08	0.03	0.03
AK006572_gene	0	0	0	0	0.07	0
AK006576_gene	0.07	0	0.04	0.06	0.09	0.02
AK006581_gene	0	0	0	0	0	0.12
AK006623_gene	0	0	0	0	0.06	0
AK006637_gene	0.4	0.4	0.39	0.43	0.33	0.21
AK006644_gene	0	0	0	0.06	0	0
AK006651_gene	0.08	0.09	0.02	0	0.07	0.02
AK006664_gene	0	0	0	0	0	0.06
AK006748_gene	0	0	0	0.03	0.04	0
AK006768_gene	0	0	0.08	0	0	0
AK006859_gene	0	0	0	0.11	0.08	0
AK006870_gene	0	0.05	0	0	0	0
AK006921_gene	0	0.02	0	0	0	0
AK006930_gene	0	0.03	0	0	0	0
AK006933_gene	0	0	0	0.03	0	0
AK006963_gene	0.45	0.67	0.57	0.34	0.33	0.42
AK006973_gene	0.09	0	0.04	0.06	0	0
AK006980_gene	0.03	0.01	0.02	0.02	0.01	0.02
AK007073_gene	0.06	0	0	0.02	0.03	0
AK007082_gene	0.13	0.18	0.11	0.25	0.16	0.12
AK007083_gene	0	0.05	0	0	0	0
AK007112_gene	0.01	0	0.02	0	0	0
AK007159_gene	0	0.02	0	0.03	0	0
AK007159_gene_copy2	0	0	0.02	0	0.05	0.01
AK007159_gene_copy3	0	0	0.02	0	0.05	0.01
AK007174_gene	0.09	0	0.04	0.3	0.19	0.17
AK007237_gene	0.39	0.41	0.49	0.61	0.34	0.24
AK007238_gene	0	0	0	0.04	0	0
AK007249_gene	0.16	0.12	0.17	0.16	0.18	0.13
AK007420_gene	0.76	0.68	0.79	2.62	4.33	1.93
AK007436_gene	3.28	2.39	2.23	2.9	2.86	2.3
AK007459_gene	0	0.02	0	0.06	0	0.06
AK007605_gene	1.59	1.35	1.11	1.28	0.97	1.18
AK007819_gene	0.07	0.02	0	0.1	0.08	0
AK007836_gene	2.58	2.83	1.73	2.34	2.53	2.82
AK007898_gene	0	0	0	0	0.04	0
AK007899_gene	0.07	0.05	0	0	0	0.18
AK007907_gene	0.5	0.22	0.59	0.21	0.34	0.22
AK007939_gene	3.2	3.64	3.29	3.02	2.93	2.82
AK008044_gene	0.15	0.19	0.12	0.23	0.24	0.22
AK008222_gene	0	0.07	0.05	0.04	0	0
AK008288_gene	0.25	0.16	0.14	0.21	0.31	0.19
AK008306_gene	0.36	0.28	0.14	0.29	0.32	0.17
AK008384_gene	1.22	1.52	1.02	0.99	1.35	0.68
AK008432_gene	0.02	0.02	0	0.03	0.04	0.03
AK008572_gene	0.03	0.07	0.05	0	0	0.04
AK008665_gene	381	407.3	384.33	402.25	390.5	376.12
AK008732_gene	3.74	3.28	3.75	2.64	2.74	2.26
AK008812_gene	0.33	0.22	0.38	0.17	0.27	0.15
AK008866_gene	13.35	12.81	10.5	12	13	13.24
AK009067_gene	35.96	32.12	35.5	32.51	32.66	27.78
AK009121_gene	0.02	0.03	0.05	0.02	0.05	0.01
AK009188_gene	0.38	0.16	0.3	0.17	0.08	0.39
AK009335_gene	0.32	0.22	0.36	0.35	0.35	0.5
AK009383_gene	0.03	0	0	0	0	0
AK009395_gene	11.81	11.6	9.8	11.53	11.24	12.22
AK009423_gene	1.02	1.13	0.7	0.58	0.77	1.08
AK009699_gene	0	0.04	0.02	0	0.02	0.02
AK009785_gene	0.03	0.03	0.02	0.04	0.01	0.04
AK009842_gene	0.01	0.01	0.08	0.11	0.27	0.05
AK009869_gene	0.35	0.49	0.21	0.49	0.41	0.63
AK009977_gene	0.26	0.17	0.21	1.67	1.81	1.1
AK010244_gene	4.08	3.61	3.97	3.44	3.66	3.32
AK010638_gene	0.03	0.02	0.05	0.04	0.02	0.03
AK010824_gene	0.23	0.12	0.03	0.03	0.09	0.11
AK010878	8.77	8.94	7.85	6.81	6.81	8.27
AK011205_gene	38.97	40.18	33.49	33.23	33.71	36.54
AK011326_gene	0.46	0.54	0.46	0.4	0.59	0.43
AK011463_gene	1.61	1.42	1.92	1.06	1.33	1.45
AK011482_gene	0.15	0.11	0.13	0.36	0.11	0.28
AK011498_gene	7.76	7.9	6.79	6.19	6.31	5.94
AK011526_gene	0.05	0.12	0.19	0.08	0.18	0.02
AK011687_gene	0.63	0.53	0.96	0.59	0.41	0.52
AK011877_gene	0.17	0.26	0.46	0.2	0.25	0.05
AK012046_gene	2.19	2.16	1.93	1.37	1.83	1.93
AK012214_gene	0.86	0.73	0.59	0.67	0.44	0.59
AK012238_gene	0.47	0.56	0.65	0.8	0.65	0.65
AK012325_gene	3.79	4.08	3.73	1.94	1.7	1.4
AK012478_gene	0.21	0.25	0.17	0.19	0.12	0.29
AK012891_gene	0.93	0.59	0.95	0.75	0.83	0.51
AK012899_gene	0.17	0.1	0.05	0.04	0.04	0.1
AK012918_gene	0	0.02	0	0.02	0	0.04
AK012993_gene	1.42	1.23	1.7	1.31	1.07	1.25
AK013187_gene	0.29	0.38	0.27	0.31	0.17	0.27
AK013453_gene	1.16	0.68	1.91	1.06	1.2	1.31
AK013480_gene	0	0	0.01	0	0.02	0
AK013668_gene	2.65	2.03	2.65	2.18	2.7	2.42
AK013883_gene	8.51	8.5	6.03	6.74	6.83	9.08
AK013890_gene	0.07	0.15	0.13	0.05	0.09	0.07
AK014089_gene	1.65	3	2.31	2	2.44	1.65
AK014157_gene	1.07	1.11	0.89	0.49	0.73	0.84
AK014273_gene	0.58	0.75	0.67	0.56	0.69	0.6
AK014365_gene	0	0	0	0	0	0.03
AK014401_gene	0.03	0.04	0.05	0.04	0.09	0.07
AK014435_gene	1.54	1	0.92	0.84	0.69	1.32
AK014513_gene	0.35	0.32	0.51	0.4	0.63	0.39
AK014660_gene	0.01	0.12	0.14	0.04	0.08	0.13
AK014798_gene	0.7	0.54	0.45	0.86	0.73	0.69
AK014836_gene	0.01	0.02	0	0	0.04	0
AK014877_gene	0.08	0.08	0.18	0.08	0.04	0.1
AK014951_gene	0.66	0.9	0.63	0.29	0.79	0.72
AK014984_gene	0.01	0	0	0	0	0
AK015096_gene	0.08	0.04	0.05	0.08	0.03	0.06
AK015118_gene	0	0	0.03	0	0	0
AK015174_gene	0.07	0.07	0.03	0.05	0	0.1
AK015183_gene	1.07	0.67	0.83	0.77	1.04	1
AK015227_gene	0	0	0	0.04	0	0
AK015236_gene_copy2	0.14	0	0.05	0.02	0.03	0
AK015236_gene_copy3	0	0	0	0	0	0.07
AK015236_gene_copy4	0	0	0	0	0	0.02
AK015236_gene_copy5	0.14	0	0.05	0.02	0.03	0.02
AK015254_gene	0.01	0.08	0.07	0.02	0.05	0.04
AK015284_gene	0	0.04	0	0	0	0
AK015322_gene	0	0	0	0	0	0.01
AK015324_gene	0	0	0.02	0	0	0
AK015341_gene	0.07	0.16	0.07	0.06	0.17	0.07
AK015376_gene	0	0.08	0.12	0.1	0	0.18
AK015392_gene	1.27	1.37	1.34	1.65	1.89	1.69
AK015421_gene	0.01	0	0	0	0	0.03
AK015428_gene	0	0	0.02	0	0.03	0
AK015488_gene	0	0	0	0.01	0	0
AK015488_gene_copy2	0.02	0	0	0.01	0	0
AK015492_gene	0	0.05	0.03	0	0.03	0.01
AK015526_gene	0	0.03	0	0.07	0.02	0
AK015529_gene	0.02	0	0	0	0	0
AK015544_gene	8.97	9.71	9.14	8.98	8.09	8.53
AK015545_gene	0.66	0.66	0.6	0.4	0.41	0.98
AK015566_gene	0.01	0	0	0.03	0	0.05
AK015664_gene	0.05	0.03	0.02	0.15	0.07	0.05
AK015703_gene	0	0	0	0	0	0.02
AK015717_gene	0	0.04	0	0	0.02	0
AK015814_gene	0.18	0.07	0.09	0.11	0.09	0.13
AK015818_gene	0	0.02	0	0.03	0.04	0.07
AK015818_gene_copy2	0	0	0.04	0.06	0.03	0.13
AK015903_gene	0.29	0.3	0.21	0.07	0.18	0.15
AK015956_gene	4.97	3.16	2.48	4.15	4.29	4.19
AK016007_gene	0.3	0.48	0.45	0.3	0.4	0.46
AK016061_gene	0.06	0.04	0.05	0.05	0.1	0.1
AK016085_gene	0.31	0.85	0.45	0.58	0.29	0.47
AK016097_gene	0	0	0.03	0	0	0.05
AK016128_gene	0	0.1	0.08	0.09	0.1	0.02
AK016131_gene	0	0.19	0	0	0	0
AK016162_gene	0	0	0	0.01	0	0.01
AK016170_gene	0.56	0.49	0.41	0.32	0.29	0.36
AK016175_gene	0	0	0.02	0	0.06	0
AK016178_gene	0	0	0.01	0	0	0.04
AK016244_gene	0.02	0.01	0.05	0.02	0.02	0.02
AK016255_gene	0	0.13	0.02	0	0.02	0
AK016276_gene	0.11	0.18	0	0.08	0.06	0.08
AK016280_gene	0.15	0.13	0.08	0.15	0.15	0.15
AK016301_gene	0	0.05	0	0.02	0.02	0
AK016328_gene	0.01	0.15	0.02	0	0	0
AK016335_gene	0.33	0.25	0.16	0.16	0.05	0
AK016377_gene	0.01	0.01	0.02	0	0	0
AK016650_gene	0.01	0	0	0.03	0	0
AK016696_gene	0	0	0.01	0	0	0
AK016731_gene	0.02	0	0.03	0.01	0.01	0.03
AK016813_gene	0	0	0	0	0.01	0
AK016837_gene	0.04	0.07	0.05	0.02	0	0.03
AK016886_gene	0.1	0.11	0.04	0.09	0.14	0.11
AK016898_gene	0	0	0	0.02	0.04	0
AK016965_gene	0.15	0.01	0.04	0.09	0.09	0.03
AK017010_gene	0.46	0.29	0.41	0.37	0.29	0.6
AK017048_gene	0	0	0.03	0	0	0
AK017092_gene	0.95	0.63	0.9	0.44	0.4	0.52
AK017104_gene	0.05	0	0.03	0.04	0	0
AK017142_gene	0.07	0.14	0.11	0.08	0.05	0.04
AK017143_gene	0.22	0.23	0.21	0.1	0.2	0.33
AK017177_gene	0.27	0.21	0.38	0.3	0.36	0.28
AK017182_gene	0.18	0.23	0.13	0.11	0.23	0.07
AK017243_gene	0.35	0.37	0.41	0.19	0.24	0.29
AK017280_gene	12.54	11.96	11.37	8.46	10.02	9.93
AK017306_gene	0.09	0.15	0.06	0.14	0.12	0.06
AK017434_gene	0.01	0.04	0.01	0.07	0.03	0.06
AK017534_gene	0.21	0.16	0.18	0.28	0.44	0.31
AK017569_gene	3.14	2.67	2.44	2.19	2.59	2.21
AK017645_gene	6.07	6.24	4.88	5.41	5.37	6.55
AK017779_gene	1.77	1.97	1.78	2.87	3.25	2.67
AK017891_gene	0	0	0	0.07	0.01	0
AK018074_gene	1.32	1.56	1.52	0.79	1.26	1.17
AK018092_gene	8.44	9.17	7.15	6.56	6.6	7.77
AK018134_gene	0.04	0.11	0.03	0.14	0.14	0.14
AK018214_gene	0.01	0	0	0	0	0
AK018309_gene	4.36	4.07	5.69	3.6	4.14	4.75
AK018352_gene	0.03	0.01	0.03	0	0.02	0
AK018394_gene	0.15	0.02	0.16	0.25	0.19	0.21
AK018427_gene	0.03	0.03	0.06	0	0	0.01
AK018523_gene	0.11	0.09	0.1	0.16	0.08	0.17
AK018584_gene	2.47	3.01	3.08	3.07	3.37	2.6
AK018679_gene	4.19	3.99	3.95	3.5	3.37	2.92
AK018753_gene	1063.06	1144.65	986.84	1097.43	1025.69	1075.34
AK018847_gene	0.09	0	0.05	0	0	0
AK018937_gene	0	0	0	0	0.03	0.03
AK018959_gene	0.13	0.11	0.12	0.03	0.18	0.03
AK018967_gene	0.02	0.09	0	0	0	0
AK018972_gene	0	0.09	0.15	0	0.05	0.18
AK018988_gene	0.16	0.19	0.25	0.13	0.29	0.22
AK019010_gene	0.04	0.02	0.27	0.03	0.11	0.14
AK019067_gene	1.57	2.1	1.89	1.15	3.02	1.52
AK019114_gene	1.11	0.58	0.79	1.19	1.12	0.8
AK019124_gene	0	0	0.09	0.04	0	0
AK019237_gene	0.46	0.38	0.32	0.17	0.08	0.32
AK019250_gene	0.24	0	0.07	0.04	0.02	0.09
AK019365_gene	0.17	0.12	0	0.19	0.55	0.13
AK019366_gene	1.21	0.84	0.99	0.51	0.56	0.91
AK019375_gene	0.15	0	0.25	0.06	0.1	0
AK019420_gene	57.21	56.56	46.97	50.12	47.43	58.99
AK019514_gene	0.05	0.03	0.03	0.04	0.07	0.08
AK019541_gene	0.01	0.02	0.02	0.02	0.01	0.01
AK019561_gene	0	0	0	0	0.03	0
AK019598_gene	0	0	0	0.03	0	0
AK019601_gene	0.03	0	0	0	0	0
AK019623_gene	0.13	0.03	0.14	0.24	0.13	0.12
AK019630_gene	0.02	0.16	0.03	0	0.03	0.09
AK019679_gene	0.17	0.21	0.16	0.14	0.18	0.14
AK019680_gene	0.15	0.03	0.2	0.18	0	0.05
AK019688_gene	0	0	0	0	0	0.13
AK019690_gene	4.7	5.24	4.62	3.13	2.91	3.61
AK019709_gene	0	0	0	0	0	0.01
AK019722_gene	1.03	0.68	1.21	1.29	0.93	1.27
AK019723_gene	0	0.06	0	0.05	0.1	0
AK019737_gene	0.02	0.03	0.03	0.02	0	0.07
AK019738_gene	0	0	0	0.04	0	0
AK019743_gene	0.25	0.35	0.53	0.09	0.28	0.33
AK019745_gene	0.04	0	0	0	0	0
AK019757_gene	1.95	1.39	2.01	2.04	1.92	2.16
AK019796_gene	0.06	0	0.21	0	0.1	0
AK019797_gene	0	0	0	0	0.02	0
AK019848_gene	0.01	0	0.01	0	0.01	0
AK019984_gene	0	0	0.06	0.01	0.04	0.03
AK020043_gene	0.05	0	0.04	0.04	0	0
AK020054_gene	2.43	1.86	2.25	3.14	3.07	2.85
AK020060_gene	0.5	0.5	0.43	0.34	0.42	0.43
AK020087_gene	0.02	0.02	0	0.09	0	0.03
AK020100_gene	0.11	0.72	0.56	0.28	0.09	0.29
AK020101_gene	0.27	0.06	0.17	0.02	0.07	0.04
AK020109_gene	0.08	0.07	0.14	0.15	0.05	0.07
AK020166_gene	0.1	0.16	0.06	0.12	0.19	0.09
AK020205_gene	0.18	0.03	0.05	0	0.21	0.02
AK020216_gene	0	0	0	0	0.05	0
AK020265_gene	0.03	0.11	0.03	0	0.02	0.01
AK020320_gene	1.07	0.82	0.85	0.68	1.26	0.86
AK020376_gene	22.35	22.65	18.55	19.11	17.86	20.1
AK020506_gene	0.09	0.05	0.05	0	0	0
AK020549_gene	0.58	0.28	0.34	0.69	0.4	0.61
AK020577_gene	0.1	0.18	0.05	0.11	0	0.02
AK020588_gene	0.01	0	0	0.02	0	0
AK020645_gene	0.02	0	0	0.03	0.02	0
AK020648_gene	0.27	0.26	0.42	0.36	0.24	0.15
AK020680_gene	0.04	0	0.03	0	0	0
AK020711_gene	0.05	0.13	0.08	0.03	0.02	0.02
AK020767_gene	1.72	1.72	1.73	1.55	1.62	1.29
AK020768_gene	0.03	0.03	0.04	0	0.02	0.01
AK020795_gene	0.02	0.01	0.01	0.01	0.03	0.01
AK020829_gene	0	0	0	0.05	0.06	0
AK020849_gene	0.68	0.41	0.47	0.35	0.43	0.42
AK020861_gene	0	0.05	0.05	0	0.03	0
AK020898_gene	0.07	0.1	0.04	0.14	0.14	0.06
AK020987_gene	0.8	0.8	0.86	0.48	0.67	0.74
AK021004_gene	0.32	0.07	0.15	0.1	0.17	0.05
AK021007_gene	0.03	0	0.05	0.04	0	0.04
AK021048_gene	0.13	0.24	0.1	0.09	0.02	0.18
AK021128_gene	0	0.21	0	0	0	0
AK021280_gene	0.64	0.62	0.51	0.44	0.55	0.57
AK021307_gene	0.45	0.67	0.41	0.4	0.37	0.39
AK021325_gene	1.72	0.72	1.26	1.26	0.88	1.3
AK021338_gene	0.2	0.31	0.24	0.22	0.27	0.2
AK021342_gene	0.06	0.04	0.12	0.13	0.15	0.23
AK021348_gene	0.03	0.01	0.02	0.02	0.02	0.02
AK021362_gene	0.8	1.01	1.08	0.98	1.02	1.01
AK027935_gene	0.01	0.04	0	0.02	0.02	0.02
AK027968_gene	0.12	0.1	0.22	0.47	0.24	0.19
AK027991_gene	0	0.04	0	0	0.04	0
AK028089_gene	0	0	0	0.14	0	0.07
AK028094_gene	0.03	0	0	0	0.03	0
AK028130_gene	0.04	0	0.02	0	0.02	0.02
AK028224_gene	1.23	1.49	1.79	2.39	1.78	1.91
AK028422_gene	0.02	0.04	0.05	0.01	0.03	0.03
AK028549_gene	0.93	1.1	1.02	1.01	1.03	0.91
AK028659_gene	0.03	0.01	0.04	0.03	0.03	0.02
AK028708_gene	0.09	0.1	0.05	0.05	0.04	0.08
AK028782_gene	10.84	9.17	8.89	8.12	9.58	9.12
AK028852_gene	0.74	0.92	0.6	0.6	0.67	0.72
AK028959_gene	0.45	0.46	0.37	0.6	0.44	0.49
AK029023_gene	0.02	0	0.01	0	0.01	0.05
AK029036_gene	0.02	0	0.01	0	0	0
AK029153_gene	0.89	0.89	1.13	0.74	0.99	0.85
AK029170_gene	0.54	0.62	0.58	0.65	0.72	0.9
AK029191_gene	0.08	0.1	0.12	0.06	0.05	0.11
AK029258_gene	0.15	0.17	0.1	0.11	0.05	0.06
AK029324_gene	0.29	0.14	0.16	0.08	0.11	0.22
AK029404_gene	0.12	0.1	0.13	0.16	0.11	0.06
AK029407_gene	0.03	0.08	0.07	0.06	0.03	0.02
AK029418_gene	0.02	0.06	0.03	0.06	0.11	0.06
AK029422_gene	0.18	0.12	0.12	0.12	0.15	0.05
AK029443_gene	0.68	0.7	0.65	1	0.82	0.55
AK029540_gene	2.07	2.07	1.74	1.07	1.24	1.31
AK029591_gene	0.21	0.21	0.19	0.24	0.08	0.15
AK029599_gene	0.03	0.02	0	0.03	0	0
AK029624_gene	0	0	0	0	0.09	0
AK029637_gene	0	0.12	0.08	0.02	0.04	0.04
AK029641_gene	0	0	0.04	0.04	0	0
AK029660_gene	0.01	0	0	0	0	0
AK029663_gene	0.12	0	0	0.06	0.07	0
AK029674_gene	0	0	0.01	0	0	0
AK029757_gene	0	0	0	0	0	0.01
AK029814_gene	0.02	0.05	0.04	0.05	0.08	0.06
AK029815_gene	0.02	0	0.01	0.02	0.02	0
AK029934_gene	0.05	0.05	0.06	0.02	0.05	0.06
AK029949_gene	0	0	0	0	0.03	0.01
AK029949_gene_copy2	0	0	0	0	0.03	0.01
AK029949_gene_copy3	0	0	0	0	0.03	0.01
AK029949_gene_copy4	0	0	0	0	0.03	0.01
AK030005_gene	0	0	0	0	0.01	0
AK030136_gene	0.05	0.04	0.06	0.08	0.04	0.08
AK030200_gene	0	0	0.01	0.01	0.01	0.01
AK030206_gene	0.28	0.06	0.31	0.21	0.21	0.39
AK030236_gene	0.34	0.29	0.27	0.31	0.3	0.34
AK030263_gene	0.08	0.03	0.07	0.03	0.1	0
AK030281_gene	0.08	0.05	0.06	0.04	0.05	0.05
AK030308_gene	1.92	1.62	1.54	1.59	1.55	1.63
AK030382_gene	0.16	0.12	0.08	0.06	0.13	0.14
AK030561_gene	0.02	0	0.04	0.01	0.02	0.02
AK030565_gene	0.51	0.28	0.2	0.14	0.23	0.24
AK030597_gene	0.26	0.29	0.22	0.2	0.25	0.23
AK030646_gene	0.26	0.3	0.23	0.17	0.22	0.23
AK030770_gene	0.01	0.01	0.02	0.01	0	0.02
AK030777_gene	0.49	0.34	0.32	0.33	0.27	0.32
AK030785_gene	0.03	0.02	0.01	0.01	0.04	0.04
AK030808_gene	0.01	0.03	0	0.01	0	0.03
AK030906_gene	0	0.01	0	0	0	0.01
AK030907_gene	0	0.01	0.01	0	0.02	0
AK030929_gene	0	0	0	0.01	0	0
AK030979_gene	1.3	1.27	1.26	0.77	0.86	0.93
AK031066_gene	0.04	0	0.01	0	0.04	0.04
AK031070_gene	0.01	0.02	0.03	0	0.01	0.03
AK031097_gene	5.35	4.76	4.45	5.73	6.6	6.55
AK031165_gene	2.01	1.83	2.15	0.99	1.34	1.58
AK031221_gene	0.06	0.06	0.05	0.06	0.04	0.01
AK031392_gene	0.02	0.02	0.03	0.02	0.02	0.06
AK031468_gene	0.66	0.66	0.48	0.39	0.47	0.66
AK031475_gene	0.1	0.08	0.07	0.03	0.07	0.12
AK031561_gene	0.8	0.69	1.12	0.23	0.33	0.63
AK031611_gene	0.09	0.14	0.15	0.1	0.07	0.13
AK031732_gene	0.58	0.58	0.51	0.42	0.34	0.48
AK031816_gene	0	0	0	0.01	0	0
AK031861_gene	0.16	0.06	0.06	0.1	0.12	0.19
AK031897_gene	0	0.05	0.03	0.01	0	0
AK031925_gene	3.86	3.54	3.38	3.28	3.01	3.31
AK031963_gene	0	0	0	0	0.01	0
AK031979_gene	0.31	0.32	0.38	0.18	0.18	0.28
AK032118_gene	0	0	0.01	1.36	1.73	5.91
AK032194_gene	0.02	0.02	0.02	0.02	0.03	0.01
AK032255_gene	1.44	0.78	0.95	0.85	0.84	0.86
AK032287_gene	0	0	0	0.01	0	0
AK032387_gene	0.1	0.09	0.08	0.11	0.09	0.04
AK032389_gene	0.02	0.04	0	0.03	0.11	0.05
AK032481_gene	0.07	0.15	0.14	0.06	0.08	0.04
AK032489_gene	0.06	0.15	0.08	0.03	0.12	0.07
AK032602_gene	0.01	0.03	0.02	0.01	0.03	0.04
AK032758_gene	0.03	0.01	0.02	0	0.01	0.05
AK032800_gene	0.01	0	0.01	0	0.01	0
AK032899_gene	0	0	0	0	0	0.01
AK032919_gene	0	0.02	0.02	0.01	0	0.02
AK033051_gene	0	0	0	0.04	0	0.04
AK033058_gene	0	0	0	0	0	0.06
AK033069_gene	0.01	0	0.01	0	0	0.01
AK033180_gene	0.06	0.04	0.05	0.05	0.05	0.09
AK033210_gene	0.05	0	0.01	0.01	0.04	0.01
AK033228_gene	0.01	0.02	0.04	0.02	0	0.05
AK033245_gene	0	0.09	0.01	0.03	0.01	0.01
AK033322_gene	0.03	0.05	0.04	0.03	0.04	0.07
AK033378_gene	0.01	0	0	0	0	0
[truncated: 20,960 more rows]

## Sheet: Supplementary Table 3
Supplementary Table 3 | List of primers used for this study
primer name	primer sequence Fwd	primer sequence Rev
Genotyping Dac1J+KI @Fgf8	CTTCAGGAGACGTTGCCTTC	ATTCTTCAGGTCCCAGTTCC
Genotyping Dac1J+KI @Lbx1	TTAGGTGAGCCCCAGAAGAAC	ATTCTTCAGGTCCCAGTTCC
Genotyping 5LTR-LacZ KI@Fgf8	CACTTAAGTCAAAGTTAGAGGACATGAAG	ATTCTTCAGGTCCCAGTTCC
Genotyping 5LTR-LacZ KI@Lbx1	TTAGGTGAGCCCCAGAAGAAC	ATTCTTCAGGTCCCAGTTCC
Genotyping 5LTR-LacZ KI@Shh	CCACCTCTGCCTTCTCTTTG	ATTCTTCAGGTCCCAGTTCC
Genotyping 5LTR-LacZ KI@Sox9	TGGTGGGAATTGAGAGTCCT	TTCAACATCAGCCGCTACAG
Genotyping ẞ-globin-LacZ KI@Fgf8	CACTTAAGTCAAAGTTAGAGGACATGAAG	GTTTTCCCAGTCACGACGTT
Genotyping Delta-Dac1J	GACAGAGGTCCGAGAGCTCA	CCCTTCAGAAACGACGTCTG
Genotyping Delta-Dac1J-Pol	TCATTGGACAGTTCTCCCGCAG	TTCACCTGCCTCCTTAGTCCTGGG
Bisulfite_5LTR Dac1J_outer	GTTTAATTTTTTAAAAATAGTAGAGATT	TCCTTTCCTATAAAACTCCAATAC
Bisulfite_5LTR Dac1J_inner	GAGGTATATTGAATTAGTTTAATTAAAGG	TCTCTCTACCATTCTTCAAATCCCAATTC
Bisulfite_5LTR DacKI_outer	TGGTTAGGGGTGAATTTTTATATAT	ACATCTCTCTACCATTCTTCAAATC
Bisulfite_5LTR DacKI_inner	TTAGGAATATTGTTTTTGGTGTTTA	CTACCATTCTTCAAATCCCAATTC
Bisulfite_upstream 5'LTR_outer	TGATGTAATTTAATAATGTTTAATTTAAGA	AACTCTTTAATTTATCCATTCCATTC
Bisulfite_upstream 5'LTR_inner	GTTTTATGTTTATGATTTTAGTTGGTAGTT	TCCATTCCTCACCTATAAACTCCTAT
Bisulfite_dowstream 5'LTR_outer	TTTTGTAGAGGATTTTGGTTTGAGT	CCAAATTACTTCCTTTTATCTCAAAAAT
Bisulfite_dowstream 5'LTR_inner	TTTTGTATTTATTTGTATGGAGTATGATA	TCAAAAAATTCCCCTAAAAACTAAC
4C-seq MusD-Dac1J viewpoint	CCACATTTATCAATTTTTGAGTT	TCAGAAGCGGAGAAGAGTAA
Pyrosequencing-5'LTR Dac1J-KI @Fgf8	TGTTTGTTTAGGGGTGGAG	CCAAAACAATTACTCTAATCAAAACTCAA (Btn)
	GGGTGGAGTTTTTTG (sequencing primer)

## Sheet: Supplementary Table 4
Supplementary Table 4 | List of sgRNAs used for this study
sgRNA name	sequence	primer Fwd	primer Rev	mm10 coordinates
5LTR-LacZ@Fgf8	CCGGCTCTGCACAAGACTCG	CACCGCCGGCTCTGCACAAGACTCG	AAACCGAGTCTTGTGCAGAGCCGGC	chr19:45,675,782-45,675,801
5LTR-LacZ@Lbx1	GCTTCCTGTATTGGACCCTG	CACCGGCTTCCTGTATTGGACCCTG	AAACCAGGGTCCAATACAGGAAGC	chr19:45,267,907-45,267,926
5LTR-LacZ@Shh	GAGAATCGAATGGCACTCGC	CACCGCGAGTGCCATTCGATTCTC	AAACGAGAATCGAATGGCACTCGC	chr5:28,686,776-28,686,795
5LTR-LacZ@Sox9	CGTCACTGGTGCTTGTCATT	CACCGAATGACAAGCACCAGTGACG	AAACCGTCACTGGTGCTTGTCATTG	chr11:112,180,850-112,180,869
Dac1J-KIs@Fgf8	TTTGGGTGAAACCTCCTGAG	CACCGTTTGGGTGAAACCTCCTGAG	AAACCTCAGGAGGTTTCACCCAAA	chr19:45,670,125-45,670,144
Dac1J-KIs@Lbx1	GCTTCCTGTATTGGACCCTG	CACCGGCTTCCTGTATTGGACCCTG	AAACCAGGGTCCAATACAGGAAGC	chr19:45,267,907-45,267,926
Deletion Dac1J_5'	TGCACCAGAGATTAAACTCG	CACCGGTATGTGGAGGTTCACCCC	AAACCGAGTTTAATCTCTGGTGCAC	chr19:45,667,177-45,667,196
Deletion Dac1J_3'	GCATTCAATCCTAGAACTTG	CACCGGCATTCAATCCTAGAACTTG	AAACCAAGTTCTAGGATTGAATGC	chr19:45,670,530-45,670,549
Deletion Dac1J-Pol_5'	CTAGATCCCTAACCTCAGAA	CACCGCTAGATCCCTAACCTCAGAA	AAACTTCTGAGGTTAGGGATCTAG	N/A
Deletion Dac1J-Pol_3'	GCATTCAATCCTAGAACTTG	CACCGGCATTCAATCCTAGAACTTG	AAACCAAGTTCTAGGATTGAATGC	chr19:45,670,530-45,670,549

## Sheet: Supplementary Table 5
Supplementary Table 5 | List of homology arms coordinates used for this study
Name	mm10 coordinates
5'homology arm_5LTR-LacZ@Fgf8	chr19:45,675,132-45,675,778
3'homology arm_5LTR-LacZ@Fgf8	chr19:45,675,802-45,677,149
5'homology arm_5LTR-LacZ@Lbx1	chr19:45,266,738-45,267,903
3'homology arm_5LTR-LacZ@Lbx1	chr19:45,267,927-45,268,526
5'homology arm_5LTR-LacZ@Shh	chr5:28,686,054-28,686,806
3'homology arm_5LTR-LacZ@Shh	chr5:28,686,814-28,688,725
5'homology arm_5LTR-LacZ@Sox9	chr11:112,180,085-112,180,811
3'homology arm_5LTR-LacZ@Sox9	chr11:112,180,812-112,182,382
5'homology arm_Dac1J@Fgf8	chr19:45,668,955-45,670,124
3'homology arm_Dac1J@Fgf8	chr19:45,670,145-45,670,754
5'homology arm_Dac1J@Lbx1	chr19:45,266,738-45,267,903
3'homology arm_Dac1J@Lbx1	chr19:45,267,927-45,268,526

## Sheet: Supplementary Table 6
Supplementary Table 6 | List of off-targets for the sgRNA Deletion Dac1J-Pol-5'
Sequence	PAM	Score	Gene	Chr	Strand	Position	Mismatches
CTAGATCCCTAACCTCAGAA	GGG	100		chr11	1	49449214	0
CTAGATCCCTAACCTCAGAA	GGG	100		chr7	-1	11538977	0
CTAGATCCCTAACCTCAGAA	GGG	100		chr7	-1	11422596	0
CTAGATCCCTAACCTCAGAA	GGG	100		chr16	1	91252372	0
CTAGATCCCTAACCTCAGAA	GGG	100		chr8	-1	128749901	0
CTAGATCCCTAACCTCAGAA	GGG	100		chr8	-1	78143201	0
CTAGATCCCTAACCTCAGAA	GGG	100		chr14	-1	73190709	0
CTAGATCCCTAACCTCAGAA	GGG	100		chr14	-1	8746765	0
CTAGATCCCTAACCTCAGAA	GGG	100		chr2	1	144153012	0
CTAGATCTTTAACCTCAGAA	GGG	3.18929		chr18	1	16090427	2
GCAGATCCCCAACCTCAGAA	GAG	2.7385		chr6	1	88981654	3
ATATATCCATAACCTCAGAA	CGG	1.75098		chr1	-1	18864608	3
GTAGCTCCCTAACCTCGGAA	GAG	1.55308		chr8	-1	119092770	3
CTAGATTGCGAACCTCAGAA	GAG	1.52641		chr13	-1	77249540	3
CATGATCCCTACCCTCAGAA	AGG	1.49872		chr7	-1	109706160	3
TTCGTTCTCTAACCTCAGAA	GAG	1.46972		chr6	-1	30638041	4
CAGCATCTCTAACCTCAGAA	TGG	1.42212		chr13	1	17038529	4
TAACCTCCCTAACCTCAGAA	CAG	1.38619		chr3	-1	90359393	4
ATAGATCCCCAAGCTCAGAA	AGG	1.19438		chr1	-1	143197590	3
CTGGATTCCTCACCTCAGAA	CAG	1.0711		chr7	-1	107653462	3
GTTGATGACTAACCTCAGAA	GGG	1.0209		chr9	-1	30700162	4
CCAGCTTGCTAACCTCAGAA	AGG	0.993138	ENSMUSG00000030518	chr7	1	64757540	4
CTAGATGAGTAACCTCAGAA	AAG	0.982521		chr13	-1	55496902	3
CTAGATGTTTAACCTCAGAA	GGG	0.982521		chr2	1	18457460	3
GAAGATCTTTAACCTCAGAA	AAG	0.967417		chr19	1	25173414	4
CCATCTACCTAACCTCAGAA	AGG	0.961734		chr3	1	87454952	4
CTACGTGTCTAACCTCAGAA	GAG	0.946766		chr13	1	100518208	4
CTATCTATCTAACCTCAGAA	TGG	0.946766		chr2	1	33896673	4
AGAGCTCCTTAACCTCAGAA	CGG	0.942289		chr5	-1	142949102	4
CTAGATCTCAAAACTCAGAA	AGG	0.921376		chr2	-1	5161045	3
CTAACTTCCCAACCTCAGAA	CAG	0.91468		chr6	-1	17930707	4
GTGGATCCTCAACCTCAGAA	TGG	0.902586		chr16	1	30917412	4
TTGGATCCTAAACCTCAGAA	GAG	0.902586		chr3	1	152025983	4
CTCTTTCCTTAACCTCAGAA	CAG	0.868912		chr5	1	21044009	4
CTAGAGCTCTCACCTCAGAA	AGG	0.86799		chr5	1	97377767	3
CTCCATCCACAACCTCAGAA	CAG	0.848353		chrX	1	109671488	4
CAGGTTCCCTAACCTCAGAG	CAG	0.846685	ENSMUSG00000036908	chr19	1	3949274	4
TTTGTGCCCTAACCTCAGAA	AAG	0.846669		chr11	1	54520754	4
CTCGCTCTCTAACCTCAGAG	CAG	0.827551		chr4	1	138901272	4
TTAGGTCTCTACCCTCAGAA	GAG	0.822887		chr1	-1	103131418	4
CTAAATCCCCAACCCCAGAA	GAG	0.793525		chr17	-1	22522735	3
CCATTTCCCTAGCCTCAGAA	AAG	0.785987		chr1	1	189675211	4
CAAGCTCCCAAGCCTCAGAA	GGG	0.750829		chr6	1	103567440	4
CAAGATCCCTGACCTCAGCA	CAG	0.743104		chr6	1	114987363	3
CTACCTCCCAACCCTCAGAA	TGG	0.711138		chr3	-1	3381370	4
CAATTTCCCTAACCTCTGAA	AGG	0.710654		chr6	1	145735155	4
CTACATCTCCATCCTCAGAA	AAG	0.692825		chr2	1	94510312	4
CTACATCCCTAACCTCGGAG	GAG	0.647634		chr9	1	92362018	3
CTTCATCTCTAAACTCAGAA	AAG	0.626445		chr11	-1	31944501	4
CAAGATTAGTAACCTCAGAA	GGG	0.616879		chr1	-1	189958495	4

## Sheet: Supplementary Table 7
Supplementary Table 7 | List of WISH probes used for this study
Gene	Reference
Fgf8	Minina, E., Schneider, S., Rosowski, M., Lauster, R. & Vortkamp, A. Expression of Fgf and Tgfbeta signaling related genes during embryonic endochondral ossification. Gene Expr Patterns 6, 102–109 (2005).
Lbx1	Jagla, K. et al. Mouse Lbx1 and human LBX1 define a novel mammalian homeobox gene family related to the Drosophila lady bird genes. Mechanisms of Development 53, 345–356 (1995).
Shh	Paliou, Christina et al. “Preformed chromatin topology assists transcriptional robustness of Shh during limb development.” Proceedings of the National Academy of Sciences of the United States of America vol. 116,25 (2019): 12390-12399. doi:10.1073/pnas.1900672116
Sox9	Despang, A., Schöpflin, R., Franke, M. et al. Functional dissection of the Sox9–Kcnj2 locus identifies nonessential and instructive roles of TAD architecture. Nat Genet 51, 1263–1271 (2019). https://doi.org/10.1038/s41588-019-0466-z
